# Supplementary material for: Empirical study of college students’ extracurricular reading preference by functional data analysis of the library book borrowing behavior
Source: PLoS One. 2024 Jan 26;19(1):e0297357. doi: 10.1371/journal.pone.0297357 (PMC10817177; doi:10.1371/journal.pone.0297357)
Supplement: S1 File — (ZIP) [file pone.0297357.s001.zip]

Archive with 3 entries (3 files):
- Modeling results.xlsx
- Raw data.xlsx
- Statistics.xlsx
