# Supplementary material for: Empirical study of college students’ extracurricular reading preference by functional data analysis of the library book borrowing behavior
Source: PLoS One. 2024 Jan 26;19(1):e0297357. doi: 10.1371/journal.pone.0297357 (PMC10817177; doi:10.1371/journal.pone.0297357)
Supplement: S1 File — (ZIP) [file pone.0297357.s001.zip › Modeling results.xlsx]

## Sheet: BPNN_training
	min(OUT)
min(HID)		4	5	6	7	8	9	10	11	12	13	14	15	16	17	18	19	20
	4	0.731246	0.65905	0.542128	0.604532	0.608028	0.646929	0.757438	0.679925	0.624458	0.727112	0.760306	0.701873	0.744469	0.770807	0.69639	0.691605	0.703296
	8	0.746512	0.655933	0.532842	0.530465	0.536294	0.522728	0.690456	0.668901	0.547511	0.589794	0.5961	0.644805	0.582067	0.626066	0.535483	0.525156	0.522784
	12	0.981573	0.774366	0.642588	0.562345	0.564089	0.534222	0.708289	0.730147	0.661373	0.686468	0.651921	0.647225	0.570242	0.591476	0.508847	0.495089	0.469044
	16	0.898278	0.805419	0.675972	0.601177	0.619525	0.66399	0.784265	0.804096	0.750037	0.734677	0.675387	0.565308	0.594429	0.608022	0.553235	0.492765	0.49297
	20	0.832222	0.776869	0.668873	0.551865	0.676585	0.628342	0.641517	0.696233	0.659988	0.661968	0.625479	0.585693	0.581925	0.570319	0.549623	0.535998	0.491716
	24	0.858459	0.758447	0.687495	0.539088	0.583311	0.567728	0.566054	0.601875	0.578695	0.568391	0.462453	0.477581	0.499234	0.53937	0.505955	0.434915	0.438562
	28	0.749382	0.790495	0.67014	0.52522	0.531727	0.414821	0.410893	0.466973	0.461377	0.492359	0.531128	0.506959	0.529519	0.508666	0.497498	0.454051	0.438488
	32	0.737029	0.833618	0.72372	0.622955	0.586551	0.495941	0.443818	0.46595	0.463523	0.461553	0.548753	0.54536	0.54839	0.53344	0.507265	0.480913	0.468999
	36	0.743577	0.758185	0.71268	0.651542	0.596738	0.543112	0.464133	0.474722	0.482713	0.448137	0.500083	0.513237	0.514355	0.512272	0.494785	0.459827	0.444464
	40	0.704799	0.667261	0.63909	0.624669	0.533364	0.502961	0.432071	0.454274	0.486599	0.462296	0.482349	0.522362	0.531546	0.528627	0.506118	0.465819	0.455997
	44	0.761587	0.701938	0.596635	0.572873	0.494711	0.469026	0.427564	0.386868	0.433402	0.435215	0.451106	0.516102	0.539814	0.541452	0.502059	0.458318	0.427561
	48	0.815058	0.74768	0.658899	0.592717	0.481798	0.440275	0.353965	0.362822	0.264953	0.30041	0.335602	0.42204	0.47279	0.481697	0.437834	0.414895	0.367152
	52	0.837888	0.772787	0.696187	0.619477	0.530304	0.455255	0.396038	0.423115	0.25496	0.256427	0.292895	0.407535	0.456538	0.479899	0.460966	0.429613	0.380426
	56	0.772282	0.722844	0.670345	0.612311	0.550779	0.447314	0.381923	0.436153	0.291644	0.267093	0.28262	0.28774	0.448707	0.485838	0.479129	0.417538	0.404672
	60	0.701627	0.662171	0.637208	0.620023	0.57144	0.419974	0.350481	0.372165	0.233629	0.279998	0.259268	0.33456	0.391517	0.439232	0.456998	0.419754	0.394744
	64	0.723088	0.687511	0.63575	0.623749	0.54375	0.465302	0.345095	0.280089	0.254392	0.22427	0.199352	0.242763	0.27996	0.331339	0.346253	0.331209	0.296082
	68	0.701316	0.667744	0.609647	0.593193	0.63832	0.474984	0.361037	0.263079	0.247508	0.132615	0.160346	0.19269	0.197593	0.2264	0.263143	0.282554	0.295194
	72	0.704034	0.685109	0.624468	0.602489	0.661232	0.53789	0.392992	0.279468	0.265094	0.10158	0.117206	0.149046	0.220151	0.202577	0.245554	0.271019	0.32096
	76	0.694564	0.6932	0.639534	0.607571	0.669522	0.594441	0.431615	0.344981	0.274416	0.146683	0.119784	0.137019	0.247341	0.2228	0.284244	0.319508	0.380636
	80	0.68068	0.675007	0.62507	0.578027	0.635371	0.593871	0.4057	0.351641	0.243648	0.187293	0.130267	0.503046	0.227184	0.224265	0.294841	0.347362	0.404412

## Sheet: Informaiton_entropy
	feature.GEN	feature.ASS
0.1	0.0317951	0.132881
0.2	0.0922589	0.261049
0.3	0.21799	0.408936
0.4	0.373669	0.586399
0.5	0.591071	0.704708
0.6	1.10246	1.24696
0.7	1.36471	2.0554
0.8	1.84555	2.5385
0.9	2.91995	2.80469
1	3.33897	3.14976
1.1	3.54955	3.30751
1.2	3.6305	3.63286
1.3	3.72447	3.95821
1.4	3.69348	4.26384
1.5	3.48968	4.56947
1.6	3.18217	4.81595
1.7	2.69367	4.86524
1.8	2.43563	4.78637
1.9	2.18294	4.51032
2	1.87779	4.02722
2.1	1.62383	3.46525
2.2	1.44541	2.86385
2.3	1.30032	2.14413
2.4	1.11119	1.54273
2.5	0.919585	1.06949
2.6	0.761093	0.724426
2.7	0.622635	0.448372
2.8	0.485854	0.290627
2.9	0.347853	0.192036
3	0.221526	0.123022

## Sheet: MSE_and_R2
	MSE	R2
1	0.132615	0.71986	(68,13)
2	0.10158	0.86886	(72,13)
3	0.146683	0.530988	(76,13)
4	0.117206	0.727091	(72,14)
5	0.119784	0.827643	(76,14)
6	0.130267	0.692952	(80,14)
7	0.149046	0.568316	(72,15)
8	0.137019	0.633705	(76,15)
