# Supplementary material for: Empirical study of college students’ extracurricular reading preference by functional data analysis of the library book borrowing behavior
Source: PLoS One. 2024 Jan 26;19(1):e0297357. doi: 10.1371/journal.pone.0297357 (PMC10817177; doi:10.1371/journal.pone.0297357)
Supplement: S1 File — (ZIP) [file pone.0297357.s001.zip › Raw data.xlsx]

## Sheet: 0-raw data
Time	Operation	Control Number	Book Serial Number	Category Number
2021-11-09 17:56:25	Return	0100033233	0394034	F724.74
2021-10-24 18:23:12	Check out	0100033233	0394034	F724.74
2019-10-16 16:15:40	Return	0100046053	0106172	A122
2019-09-26 21:04:38	Check out	0100046053	0106172	A122
2019-04-26 18:01:09	Return	0100046053	0106172	A122
2019-04-08 23:15:40	Extended	0100046053	0106172	A122
2019-03-20 16:13:27	Check out	0100046053	0106172	A122
2019-11-29 16:25:53	Return	0100046448	C0001644	B920
2019-09-19 17:17:43	Check out	0100046448	C0001644	B920
2019-10-14 17:17:12	Return	0100046569	A0019380	G449
2019-10-14 17:32:44	Return	0100048432	A0002156	G30
2021-10-24 20:36:01	Return	0100048673	A0129897	I247.5
2021-10-24 11:41:55	Check out	0100048673	A0129897	I247.5
2021-05-23 10:37:14	Return	0100048926	0102899	I247.5
2021-04-29 20:19:02	Check out	0100048926	0102899	I247.5
2021-03-09 19:57:12	Return	0100048926	0102899	I247.5
2021-03-07 18:18:59	Check out	0100048926	0102899	I247.5
2021-12-13 15:31:37	Check out	0100050840	0110491	H15
2021-12-13 15:30:56	Return	0100050840	0110491	H15
2021-11-01 16:56:55	Check out	0100050840	0110491	H15
2021-11-01 16:54:07	Return	0100050840	0110491	H15
2021-09-26 15:56:25	Check out	0100050840	0110491	H15
2020-01-10 10:43:07	Return	0100051142	C0002428	B815
2020-06-07 11:57:58	Return	0100051549	1028524	H313.2-61
2019-12-21 21:34:59	Check out	0100051549	1028524	H313.2-61
2021-06-28 17:02:50	Return	0100053068	0239877	F270
2021-06-27 19:29:12	Check out	0100053068	0239877	F270
2021-12-24 14:30:20	Check out	0100053258	0107876	I246.57
2021-12-24 14:29:38	Return	0100053258	0107876	I246.57
2021-12-23 18:50:37	Check out	0100053258	0107870	I246.57
2021-12-23 18:50:24	Return	0100053258	0107870	I246.57
2021-11-21 09:37:58	Extended	0100053258	0107870	I246.57
2021-11-21 09:37:54	Extended	0100053258	0107876	I246.57
2021-10-25 15:00:13	Check out	0100053258	0107876	I246.57
2021-10-25 15:00:09	Check out	0100053258	0107870	I246.57
2021-04-09 18:35:00	Return	0100053376	0582929	I267
2021-04-01 19:08:33	Check out	0100053376	0582929	I267
2020-11-01 21:19:50	Return	0100053376	0582929	I267
2020-09-22 16:32:39	Check out	0100053376	0582929	I267
2020-01-07 17:22:01	Return	0100053376	0582928	I267
2019-05-07 18:13:30	Return	0100053376	0582929	I267
2019-04-09 11:32:22	Check out	0100053376	0582929	I267
2021-12-27 20:11:26	Return	0100053616	0123150	I266
2021-12-22 18:05:28	Check out	0100053616	0112618	I266
2021-12-07 17:01:13	Return	0100053616	0112618	I266
2021-11-30 20:18:09	Check out	0100053616	0123150	I266
2021-11-10 19:05:10	Check out	0100053616	0112618	I266
2021-10-08 15:45:24	Return	0100053616	0112618	I266
2021-09-28 17:09:14	Return	0100053616	0123150	I266
2021-09-08 15:55:55	Check out	0100053616	0112618	I266
2021-09-06 19:39:13	Return	0100053616	0112618	I266
2021-09-04 11:48:40	Check out	0100053616	0123150	I266
2021-07-08 11:04:25	Check out	0100053616	0112618	I266
2021-06-01 10:01:02	Return	0100053616	0112618	I266
2021-05-27 10:34:12	Return	0100053616	0123150	I266
2021-05-22 19:49:03	Check out	0100053616	0123150	I266
2021-05-06 10:33:53	Check out	0100053616	0112618	I266
2020-12-22 15:48:17	Return	0100054066	0293879	H314
2020-11-17 10:29:55	Extended	0100054066	0293879	H314
2020-10-22 09:32:53	Check out	0100054066	0293879	H314
2020-01-10 10:00:51	Return	0100054106	0104881	F279.1
2019-10-14 17:12:43	Return	0100054269	A0394010	D923.64
2020-11-11 17:50:18	Return	0100054343	0107571	I247.57
2020-11-06 21:26:31	Check out	0100054343	0107571	I247.57
2019-01-08 11:32:57	Return	0100054343	0107571	I247.57
2021-01-13 15:31:32	Return	0100054478	C0001401	B971-61
2020-11-08 09:54:30	Check out	0100054478	C0001401	B971-61
2021-08-30 08:37:25	Return	0100054790	0861068	I267.1
2021-06-27 10:09:49	Extended	0100054790	0861068	I267.1
2021-06-16 16:59:58	Check out	0100054790	0861068	I267.1
2019-09-03 15:17:51	Return	0100054790	0861068	I267.1
2019-05-25 16:24:47	Check out	0100054790	0861068	I267.1
2019-05-18 12:59:09	Return	0100054790	0861068	I267.1
2019-05-16 20:01:54	Check out	0100054790	0861068	I267.1
2021-12-31 08:41:38	Return	0100054894	0107738	I242.47
2021-12-14 17:19:38	Check out	0100054894	0107738	I242.47
2019-06-06 18:44:24	Return	0100054894	0107738	I242.47
2019-05-28 16:36:23	Extended	0100054894	0107738	I242.47
2019-04-29 20:25:22	Check out	0100054894	0107738	I242.47
2019-04-27 10:29:34	Return	0100054894	0107738	I242.47
2019-03-28 11:35:09	Extended	0100054894	0107738	I242.47
2019-03-09 12:25:35	Check out	0100054894	0107738	I242.47
2019-06-12 17:47:06	Return	0100055174	0101580	D923.64
2019-05-12 14:06:35	Extended	0100055174	0101580	D923.64
2019-04-12 16:42:52	Check out	0100055174	0101580	D923.64
2021-04-12 21:37:42	Check out	0100055364	0102728	F0-03
2020-01-10 09:59:48	Return	0100055701	0111463	I267
2020-01-07 17:22:06	Return	0100055730	0112595	I267
2019-04-28 15:46:26	Return	0100055981	0113846	I246.56
2019-04-03 10:43:34	Check out	0100055981	0113846	I246.56
2019-07-02 18:08:34	Return	0100055988	1019298	I25
2019-05-21 15:06:39	Check out	0100055988	1019298	I25
2020-12-09 21:40:41	Return	0100056341	0113698	B848.4_x001D_C912.1
2020-11-25 17:38:39	Extended	0100056341	0113698	B848.4_x001D_C912.1
2020-10-31 18:42:13	Check out	0100056341	0113698	B848.4_x001D_C912.1
2019-10-14 17:39:42	Return	0100056531	0113699	I267
2020-01-09 11:22:50	Return	0100057332	0100653	D920.4
2020-11-25 10:03:31	Return	0100057517	0498167	H052
2020-11-03 19:47:11	Extended	0100057517	0498167	H052
2020-10-26 17:17:31	Return	0100057517	0498170	H052
2020-10-21 10:37:59	Check out	0100057517	0498167	H052
2020-09-26 15:27:41	Check out	0100057517	0498170	H052
2020-01-11 18:42:06	Return	0100057517	0498170	H052
2019-12-31 08:50:58	Return	0100057517	0498167	H052
2019-12-30 18:41:38	Extended	0100057517	0498170	H052
2019-12-03 14:56:18	Check out	0100057517	0498170	H052
2019-12-02 11:08:01	Check out	0100057517	0498167	H052
2019-12-02 11:06:33	Return	0100057517	0498167	H052
2019-10-27 13:21:40	Return	0100057517	0498170	H052
2019-10-18 18:53:15	Check out	0100057517	0498167	H052
2019-09-27 21:37:07	Check out	0100057517	0498170	H052
2019-05-23 08:42:10	Return	0100057517	0498168	H052
2021-11-19 16:01:01	Return	0100057553	0035745	I247.5
2021-11-10 18:48:51	Check out	0100057553	0035745	I247.5
2019-04-08 15:20:21	Return	0100057667	0239366	A841.4_x001D_A841.5
2019-03-07 20:42:22	Check out	0100057667	0239366	A841.4_x001D_A841.5
2021-09-06 19:39:27	Return	0100057741	0115004	I247.57
2021-07-08 11:04:32	Check out	0100057741	0115004	I247.57
2019-10-14 17:18:45	Return	0100057895	A0559314	B848.4
2020-10-20 21:19:32	Return	0100057919	0107065	I313.45
2020-09-26 20:15:46	Check out	0100057919	0107065	I313.45
2020-01-10 10:35:21	Return	0100057987	0105137	F713.50
2020-11-21 09:32:34	Return	0100057990	0112288	I25
2020-10-15 15:09:18	Check out	0100057990	0112288	I25
2019-10-14 17:08:39	Return	0100058198	0035803	F274
2020-01-06 15:42:52	Return	0100058857	0116841	C912.3
2020-01-06 15:02:53	Return	0100058980	1020855	O151.2-44
2019-07-10 10:22:43	Return	0100058980	1020855	O151.2-44
2019-05-24 21:46:51	Extended	0100058980	1020855	O151.2-44
2019-05-07 18:59:48	Check out	0100058980	1020855	O151.2-44
2019-05-07 18:57:33	Return	0100058980	1020855	O151.2-44
2019-04-02 12:01:37	Extended	0100058980	1020855	O151.2-44
2019-03-09 13:13:07	Check out	0100058980	1020855	O151.2-44
2021-12-22 16:19:53	Return	0100059257	0033977	I211
2021-09-28 19:55:09	Check out	0100059257	0033977	I211
2021-12-22 16:20:02	Return	0100059260	0033924	I211
2021-09-28 19:54:59	Check out	0100059260	0033924	I211
2021-06-03 20:05:14	Return	0100059264	0033934	I211
2021-05-13 14:45:48	Check out	0100059264	0033934	I211
2021-07-03 20:50:56	Return	0100059369	0033882	I211
2021-06-04 19:33:04	Extended	0100059369	0033882	I211
2021-05-08 09:14:46	Check out	0100059369	0033882	I211
2021-06-29 09:28:39	Return	0100059392	0033907	I211
2021-06-18 19:08:25	Check out	0100059392	0033907	I211
2019-12-20 16:15:11	Return	0100059392	0033910	I211
2019-11-26 15:11:48	Extended	0100059392	0033910	I211
2019-11-01 17:02:59	Check out	0100059392	0033910	I211
2019-12-14 12:09:55	Return	0100059412	0022745	I248.8
2019-12-05 20:59:09	Check out	0100059412	0022745	I248.8
2019-11-21 18:34:12	Return	0100059412	0022745	I248.8
2019-10-08 11:37:50	Check out	0100059412	0022745	I248.8
2021-09-01 17:48:29	Return	0100059419	0033792	I211
2021-07-07 14:29:22	Check out	0100059419	0033792	I211
2019-07-11 16:19:00	Return	0100059423	0390559	I211
2019-05-23 08:35:24	Return	0100059423	0390559	I211
2020-01-10 17:14:00	Return	0100059486	0038315	I248.8
2019-11-26 15:48:40	Check out	0100059486	0038315	I248.8
2021-07-10 12:11:49	Return	0100059635	0390517	I561.44
2021-06-13 18:10:48	Check out	0100059635	0390517	I561.44
2020-12-30 08:53:56	Return	0100059635	0390517	I561.44
2020-11-09 11:39:02	Check out	0100059635	0390517	I561.44
2020-01-09 11:22:30	Return	0100059638	0039536	C96
2021-06-28 10:02:11	Return	0100059645	0390535	I561.44
2021-06-07 10:27:07	Check out	0100059645	0390535	I561.44
2021-11-20 19:02:30	Return	0100059896	0390621	I561.44
2021-11-04 20:40:28	Check out	0100059896	0390621	I561.44
2021-10-29 10:37:31	Return	0100059896	0390621	I561.44
2021-09-30 10:17:07	Extended	0100059896	0390621	I561.44
2021-09-03 10:14:42	Check out	0100059896	0390621	I561.44
2021-07-10 12:11:55	Return	0100059896	0390621	I561.44
2021-06-13 18:10:43	Check out	0100059896	0390621	I561.44
2021-04-29 15:48:19	Return	0100059896	0390621	I561.44
2021-04-01 18:44:43	Extended	0100059896	0390621	I561.44
2021-03-02 20:14:29	Check out	0100059896	0390621	I561.44
2019-09-08 11:42:22	Return	0100060033	0029507	I207.37
2019-07-13 14:06:26	Check out	0100060033	0029507	I207.37
2021-05-21 17:49:30	Return	0100060077	0033663	I211
2021-05-20 14:43:54	Check out	0100060077	0033663	I211
2019-12-10 16:40:24	Return	0100060077	0033663	I211
2019-11-19 09:58:47	Check out	0100060077	0033663	I211
2019-07-11 16:18:37	Return	0100060077	0033663	I211
2019-05-23 08:42:13	Return	0100060077	0033663	I211
2019-10-14 17:07:13	Return	0100060098	0024381	I247.5
2019-10-14 17:10:21	Return	0100060289	0049974	F13.3-49
2021-12-03 15:34:53	Return	0100060300	0034809	I247.5
2021-12-01 17:36:44	Check out	0100060300	0034809	I247.5
2020-12-28 17:04:52	Return	0100060300	0034809	I247.5
2020-11-30 17:45:53	Check out	0100060300	0034809	I247.5
2020-11-30 17:44:10	Return	0100060300	0034809	I247.5
2020-10-29 14:12:09	Check out	0100060300	0034809	I247.5
2021-12-08 15:49:22	Return	0100060310	0034740	I247.5
2021-12-01 17:36:40	Check out	0100060310	0034740	I247.5
2021-11-02 16:15:03	Return	0100060310	0034740	I247.5
2021-11-02 14:41:42	Check out	0100060310	0034740	I247.5
2021-05-06 15:47:57	Return	0100060310	0034740	I247.5
2021-04-25 19:08:47	Check out	0100060310	0034740	I247.5
2020-12-31 10:20:22	Return	0100060310	0034740	I247.5
2020-09-24 10:45:22	Check out	0100060310	0034740	I247.5
2019-11-28 11:37:24	Return	0100060310	0034740	I247.5
2019-11-04 08:30:24	Extended	0100060310	0034740	I247.5
2019-10-12 14:35:33	Check out	0100060310	0034740	I247.5
2020-01-09 10:25:34	Return	0100060413	0023731	I194.743
2020-01-10 09:59:34	Return	0100060506	0028435	B94
2020-10-22 21:28:11	Return	0100060548	0023711	I222.2
2020-09-24 17:43:16	Check out	0100060548	0023711	I222.2
2019-12-13 09:46:16	Return	0100060548	0023711	I222.2
2019-12-03 18:09:06	Return	0100060548	A0340952	I222.2
2019-11-14 10:41:58	Extended	0100060548	0023711	I222.2
2019-11-03 20:38:14	Check out	0100060548	A0340952	I222.2
2019-10-15 19:48:35	Check out	0100060548	0023711	I222.2
2020-01-09 11:13:27	Return	0100060572	0036596	F715
2019-10-14 17:09:46	Return	0100060873	0028756	F713.50
2019-10-14 17:12:29	Return	0100060878	0038723	F713.3
2020-01-08 15:03:13	Return	0100060898	0814004	F713.55
2019-11-25 16:34:51	Check out	0100060898	0814004	F713.55
2019-01-07 17:11:04	Return	0100060935	0023320	I521.15
2020-08-28 17:10:55	Return	0100061023	0034603	C933.4
2020-01-03 21:41:14	Extended	0100061023	0034603	C933.4
2020-01-03 21:39:15	Check out	0100061023	0034603	C933.4
2019-11-22 14:09:48	Return	0100061023	0034603	C933.4
2019-11-12 19:57:41	Check out	0100061023	0034603	C933.4
2019-10-14 17:32:50	Return	0100061264	0022302	K827.52
2020-12-25 15:35:17	Return	0100061382	0021586	H204.1
2020-12-01 10:06:39	Check out	0100061382	0021586	H204.1
2020-12-01 10:06:08	Return	0100061382	0021586	H204.1
2020-11-11 17:53:57	Check out	0100061382	0021586	H204.1
2019-04-09 17:29:51	Return	0100061556	0038067	I222.2_x001D_I222.3
2019-03-10 16:34:38	Check out	0100061556	0038067	I222.2_x001D_I222.3
2019-10-14 17:15:02	Return	0100061830	0027953	I16
2019-10-14 17:08:14	Return	0100061908	0035561	I712.44
2021-12-24 19:38:32	Return	0100061979	0036828	I267
2021-12-06 09:33:51	Check out	0100061979	0036828	I267
2019-12-19 10:24:35	Return	0100062033	0035823	I313.45
2019-12-18 19:15:12	Return	0100062033	0035822	I313.45
2019-12-09 20:13:45	Check out	0100062033	0035822	I313.45
2019-12-02 14:06:30	Check out	0100062033	0035823	I313.45
2020-01-09 11:13:15	Return	0100062056	0037499	F715
2019-10-14 17:04:04	Return	0100062150	0036607	I207.62
2019-10-17 08:44:00	Return	0100062178	1025261	I561.45
2019-09-25 17:11:53	Check out	0100062178	1025261	I561.45
2020-01-10 10:37:08	Return	0100062399	0035085	I242.3
2019-10-14 17:18:36	Return	0100062673	0025159	I247.57
2019-01-12 16:41:19	Check out	0100062804	0660418	D691.42
2019-10-14 17:14:04	Return	0100062809	0031248	R749.99
2020-01-10 09:57:17	Return	0100063138	0030128	R214_x001D_R245
2020-01-10 09:57:53	Return	0100063140	0025697	R214
2020-01-10 10:44:15	Return	0100063428	0112151	I247.7
2020-01-09 10:25:59	Return	0100063613	0021755	I404
2019-10-14 17:06:22	Return	0100063893	0030711	I14
2021-11-28 10:17:18	Return	0100064425	C0004363	I247.5
2021-11-21 21:54:41	Check out	0100064425	C0004363	I247.5
2019-04-09 15:15:27	Return	0100064874	0113573	I206
2019-03-11 17:03:42	Check out	0100064874	0113573	I206
2021-03-29 15:04:07	Return	0100064885	0759523	I210.2
2021-03-23 17:35:09	Check out	0100064885	0759523	I210.2
2020-01-08 16:08:10	Return	0100064885	0759523	I210.2
2021-12-10 20:47:07	Check out	0100064907	A0336227	I247.5
2021-12-07 14:13:41	Return	0100064907	A0336227	I247.5
2021-11-15 14:04:57	Check out	0100064907	A0336227	I247.5
2021-03-19 18:53:50	Return	0100064907	A0336227	I247.5
2021-03-19 18:31:02	Check out	0100064907	A0336227	I247.5
2021-03-19 18:22:22	Return	0100064907	A0336227	I247.5
2021-03-19 18:20:11	Check out	0100064907	A0336227	I247.5
2021-03-19 17:37:08	Return	0100064907	A0336227	I247.5
2021-03-19 17:36:33	Check out	0100064907	A0336227	I247.5
2019-12-13 15:49:29	Return	0100064971	0113556	I207.2
2019-12-02 14:05:59	Check out	0100064971	0113556	I207.2
2021-12-24 14:30:12	Check out	0100065024	0107782	I234
2021-12-24 14:29:45	Return	0100065024	0107782	I234
2021-11-21 09:37:48	Extended	0100065024	0107782	I234
2021-11-11 09:39:40	Check out	0100065024	0107783	I234
2021-10-25 15:00:18	Check out	0100065024	0107782	I234
2019-05-23 14:53:01	Return	0100065316	1185389	F224.32-53
2019-01-13 15:37:53	Check out	0100065316	1185389	F224.32-53
2021-07-09 18:22:26	Return	0100065327	0390634	A84
2021-07-03 18:15:20	Return	0100065327	0393249	A84
2021-06-07 11:02:17	Check out	0100065327	0390634	A84
2021-06-07 10:21:54	Check out	0100065327	0393249	A84
2019-11-10 17:46:25	Return	0100065450	0632846	F279.1
2019-11-05 16:51:38	Check out	0100065450	0632846	F279.1
2020-10-18 15:29:58	Return	0100065525	0310349	F713.8
2020-10-15 17:26:01	Check out	0100065525	0310349	F713.8
2019-11-27 10:30:28	Return	0100065525	0310347	F713.8
2019-10-23 10:57:24	Extended	0100065525	0310347	F713.8
2019-10-23 10:56:26	Check out	0100065525	0310347	F713.8
2019-01-12 15:03:50	Return	0100065716	0226959	F0-49
2020-01-06 16:54:47	Return	0100065916	0124193	I516.55
2019-06-18 14:55:17	Check out	0100065920	0123543	B516.47
2019-06-18 14:54:59	Return	0100065920	0123543	B516.47
2019-05-23 14:39:22	Return	0100065920	0123542	B516.47
2019-03-13 10:00:50	Check out	0100065920	0123543	B516.47
2020-01-02 09:19:11	Return	0100066070	0122981	TS972.114
2019-12-10 15:29:11	Return	0100066246	0124678	J06-39
2019-06-26 20:51:50	Check out	0100066246	0124678	J06-39
2019-06-26 20:51:33	Return	0100066246	0124678	J06-39
2019-04-30 16:50:28	Check out	0100066246	0124678	J06-39
2020-01-10 09:38:28	Return	0100066299	0115400	J524
2020-01-08 16:31:56	Return	0100066379	0394487	F091.3
2019-06-25 18:12:49	Return	0100066379	0394487	F091.3
2019-05-20 20:13:59	Check out	0100066379	0394487	F091.3
2020-01-09 11:22:37	Return	0100066431	0124617	I266
2021-04-22 11:39:24	Return	0100066437	0123083	B222.25
2021-03-01 14:44:05	Check out	0100066437	0123083	B222.25
2019-11-19 11:40:54	Return	0100066437	0123083	B222.25
2019-11-05 11:45:38	Check out	0100066437	0123083	B222.25
2020-12-23 16:06:56	Return	0100066534	0993559	I247.57
2020-12-20 11:36:00	Return	0100066534	0993560	I247.57
2020-11-26 21:11:33	Check out	0100066534	0993559	I247.57
2020-11-23 18:48:56	Check out	0100066534	0993560	I247.57
2021-09-28 18:07:38	Return	0100066615	0128012	I207.9
2021-08-30 11:14:26	Check out	0100066615	0128012	I207.9
2020-12-19 19:10:50	Return	0100067122	0129877	E1
2020-12-13 11:42:39	Check out	0100067122	0129877	E1
2019-01-03 10:03:18	Return	0100067138	0129925	E1
2019-04-02 10:45:26	Return	0100067185	0130062	E1
2019-03-05 17:10:03	Check out	0100067185	0130062	E1
2020-01-10 10:36:29	Return	0100067306	0130460	G634.41
2020-12-05 21:25:51	Return	0100067684	0131650	I565.44
2020-12-05 17:08:03	Check out	0100067684	0131650	I565.44
2021-12-30 18:42:46	Return	0100067820	0243794	I266
2021-12-17 17:52:22	Check out	0100067820	0243794	I266
2021-11-29 17:40:23	Check out	0100067820	0283911	I266
2020-12-30 10:06:50	Return	0100067820	0283911	I266
2020-12-22 17:17:04	Return	0100067820	0243794	I266
2020-12-14 17:11:47	Check out	0100067820	0283911	I266
2020-12-07 18:16:15	Return	0100067820	0283912	I266
2020-11-19 18:33:44	Check out	0100067820	0283912	I266
2020-10-09 20:09:06	Check out	0100067820	0243794	I266
2021-11-30 19:38:49	Return	0100067822	0283934	I266
2021-11-29 17:40:27	Check out	0100067822	0283933	I266
2021-11-04 11:21:59	Check out	0100067822	0283934	I266
2021-10-30 17:02:25	Return	0100067822	0283933	I266
2021-10-11 20:18:57	Check out	0100067822	0283933	I266
2021-06-18 15:45:55	Return	0100067822	0283933	I266
2021-05-24 09:24:38	Extended	0100067822	0283933	I266
2021-05-07 11:01:55	Return	0100067822	0131992	I266
2021-04-24 20:16:12	Check out	0100067822	0283933	I266
2021-04-10 14:57:18	Check out	0100067822	0131992	I266
2020-01-04 11:23:01	Return	0100067823	0283924	I210.4
2019-10-14 17:14:50	Return	0100067824	0131998	I267
2021-05-10 14:08:52	Return	0100067825	0132001	I266
2021-04-14 16:41:29	Check out	0100067825	0132001	I266
2019-11-03 16:46:26	Return	0100067826	0283914	I267
2019-10-17 18:23:06	Check out	0100067826	0283914	I267
2019-03-27 18:47:34	Return	0100067826	0283914	I267
2019-03-20 16:01:48	Check out	0100067826	0283914	I267
2020-01-07 17:22:11	Return	0100067827	0875279	I267
2019-12-03 15:47:32	Return	0100067827	0825413	I267
2019-11-08 11:45:16	Check out	0100067827	0825413	I267
2019-10-27 17:13:52	Return	0100067827	0875277	I267
2019-10-22 12:25:14	Extended	0100067827	0875277	I267
2019-10-14 18:46:51	Check out	0100067827	0875277	I267
2019-06-12 16:11:59	Return	0100067827	0825414	I267
2019-06-03 18:03:52	Check out	0100067827	0825414	I267
2019-05-09 08:29:14	Return	0100067827	0875277	I267
2019-04-29 17:30:07	Return	0100067827	0825414	I267
2019-04-25 08:19:53	Return	0100067827	0825415	I267
2019-04-13 11:02:08	Check out	0100067827	0825414	I267
2019-04-12 16:58:49	Check out	0100067827	0875277	I267
2019-04-08 17:15:20	Check out	0100067827	0825415	I267
2021-10-27 10:10:12	Return	0100067828	0132010	I267
2021-09-28 10:34:44	Check out	0100067828	0132010	I267
2019-04-01 15:51:02	Return	0100067828	0132010	I267
2019-03-05 17:38:21	Check out	0100067828	0132010	I267
2019-03-05 17:38:06	Return	0100067828	0132010	I267
2019-01-09 14:29:41	Check out	0100067828	0132010	I267
2021-10-22 11:17:52	Return	0100067829	0283925	I266
2021-09-25 16:37:08	Check out	0100067829	0283925	I266
2021-04-13 21:08:05	Return	0100067829	0283926	I266
2021-03-22 21:08:19	Check out	0100067829	0283926	I266
2020-01-08 15:26:20	Return	0100067829	0132014	I266
2020-01-04 11:08:44	Return	0100067829	0283925	I266
2021-09-26 19:30:31	Return	0100067832	0283916	I266
2021-09-09 19:06:49	Check out	0100067832	0283916	I266
2021-09-09 19:05:56	Return	0100067832	0283916	I266
2021-07-08 19:53:33	Check out	0100067832	0283916	I266
2021-04-13 21:39:15	Return	0100067832	0283916	I266
2021-04-08 21:53:17	Check out	0100067832	0283916	I266
2019-12-04 10:18:18	Return	0100067832	0283915	I266
2019-11-26 17:35:02	Check out	0100067832	0283915	I266
2021-11-29 17:40:17	Check out	0100067833	0283910	I266
2021-09-18 17:33:28	Return	0100067833	0283909	I266
2021-08-31 19:04:15	Check out	0100067833	0283909	I266
2021-04-01 17:28:52	Return	0100067833	0283910	I266
2021-03-15 20:12:37	Check out	0100067833	0283910	I266
2021-11-01 17:13:55	Check out	0100067834	0283902	I266
2021-03-10 14:06:18	Return	0100067834	0283902	I266
2021-03-01 10:23:49	Check out	0100067834	0283902	I266
2021-12-22 16:25:22	Check out	0100067835	0243797	I266
2021-12-17 10:04:37	Return	0100067835	0283906	I266
2021-11-24 11:20:31	Check out	0100067835	0283906	I266
2021-10-30 18:41:38	Return	0100067835	0243797	I266
2021-10-09 11:09:44	Check out	0100067835	0243797	I266
2021-09-30 10:04:12	Return	0100067835	0243797	I266
2021-08-30 19:19:15	Check out	0100067835	0243797	I266
2021-03-13 16:35:14	Return	0100067835	0283906	I266
2021-01-12 18:12:27	Check out	0100067835	0283906	I266
2020-01-08 15:35:48	Return	0100067835	0283906	I266
2019-12-24 15:50:05	Return	0100067835	0283906	I266
2019-12-03 15:48:35	Check out	0100067835	0283906	I266
2019-12-03 15:47:41	Return	0100067835	0283906	I266
2019-11-08 11:45:12	Check out	0100067835	0283906	I266
2019-10-22 18:12:06	Return	0100067835	0283906	I266
2019-10-10 18:02:35	Check out	0100067835	0283906	I266
2019-04-13 16:26:21	Return	0100067835	0283906	I266
2019-03-30 16:15:48	Check out	0100067835	0283906	I266
2021-11-26 14:29:19	Return	0100067836	0132033	I246.7
2021-11-05 17:11:52	Check out	0100067836	0132033	I246.7
2019-12-10 19:20:25	Return	0100067836	0283951	I246.7
2019-11-18 16:13:48	Check out	0100067836	0283951	I246.7
2021-03-01 15:42:34	Return	0100067840	0757295	I247.7
2020-12-22 15:46:15	Extended	0100067840	0757295	I247.7
2020-12-01 18:41:58	Check out	0100067840	0757295	I247.7
2021-06-25 19:12:49	Return	0100067843	0283927	I246.7
2021-05-26 18:26:39	Check out	0100067843	0283927	I246.7
2020-12-24 09:55:53	Return	0100067843	0283927	I246.7
2020-12-22 15:19:35	Return	0100067843	0283930	I246.7
2020-11-23 10:22:18	Check out	0100067843	0283930	I246.7
2020-11-22 19:42:41	Check out	0100067843	0283927	I246.7
2020-11-13 18:31:07	Return	0100067843	0283927	I246.7
2020-10-21 20:48:23	Check out	0100067843	0283927	I246.7
2020-01-08 15:33:42	Return	0100067843	0283930	I246.7
2019-12-24 18:45:34	Return	0100067843	0132052	I246.7
2019-12-23 15:01:40	Return	0100067843	0283930	I246.7
2019-12-07 11:49:34	Return	0100067843	0132051	I246.7
2019-12-06 10:07:58	Return	0100067843	0283927	I246.7
2019-11-24 10:51:19	Check out	0100067843	0132052	I246.7
2019-11-23 19:10:58	Check out	0100067843	0283930	I246.7
2019-11-20 10:41:44	Return	0100067843	0132052	I246.7
2019-11-12 16:53:52	Check out	0100067843	0132051	I246.7
2019-11-07 19:10:04	Check out	0100067843	0283927	I246.7
2019-11-06 11:39:33	Extended	0100067843	0132052	I246.7
2019-10-16 16:20:12	Check out	0100067843	0132052	I246.7
2019-10-14 15:58:11	Return	0100067843	0132052	I246.7
2019-09-26 10:01:55	Check out	0100067843	0132052	I246.7
2019-06-18 10:29:14	Return	0100067843	0283927	I246.7
2019-06-06 15:34:37	Return	0100067843	0283930	I246.7
2019-06-05 21:19:00	Extended	0100067843	0283927	I246.7
2019-05-20 17:21:31	Check out	0100067843	0283930	I246.7
2019-05-14 15:25:19	Check out	0100067843	0283927	I246.7
2019-03-19 15:31:11	Return	0100067843	0283930	I246.7
2019-03-19 15:13:34	Check out	0100067843	0283930	I246.7
2019-03-15 10:19:03	Return	0100067843	0283927	I246.7
2019-01-09 08:33:24	Extended	0100067843	0283927	I246.7
2019-01-03 17:07:12	Check out	0100067843	0283927	I246.7
2021-12-27 21:39:40	Return	0100067844	0132055	I246.7
2021-12-18 18:50:45	Return	0100067844	0132056	I246.7
2021-12-15 20:09:57	Check out	0100067844	0283900	I246.7
2021-12-10 17:09:26	Return	0100067844	0132054	I246.7
2021-12-06 14:24:05	Extended	0100067844	0132056	I246.7
2021-12-05 09:37:11	Check out	0100067844	0132054	I246.7
2021-12-03 16:45:29	Check out	0100067844	0132055	I246.7
2021-11-30 16:44:54	Return	0100067844	0283900	I246.7
2021-11-30 10:02:31	Return	0100067844	0132055	I246.7
2021-11-22 15:43:23	Extended	0100067844	0132055	I246.7
2021-11-21 19:47:14	Return	0100067844	0283899	I246.7
2021-11-08 17:33:35	Check out	0100067844	0132056	I246.7
2021-11-06 11:34:18	Check out	0100067844	0283899	I246.7
2021-11-02 16:56:14	Check out	0100067844	0283900	I246.7
2021-10-28 14:32:01	Return	0100067844	0132056	I246.7
2021-10-23 18:03:40	Check out	0100067844	0132055	I246.7
2021-10-11 14:09:25	Return	0100067844	0132055	I246.7
2021-09-28 14:00:36	Check out	0100067844	0132056	I246.7
2021-09-23 11:14:50	Check out	0100067844	0132055	I246.7
2021-06-25 17:44:44	Return	0100067844	0132054	I246.7
2021-06-20 19:18:09	Return	0100067844	0132055	I246.7
2021-04-18 21:43:01	Check out	0100067844	0132055	I246.7
2021-04-09 18:43:16	Return	0100067844	0132055	I246.7
2021-04-08 16:09:34	Check out	0100067844	0132054	I246.7
2021-04-08 16:08:49	Return	0100067844	0132054	I246.7
2021-04-07 17:14:12	Return	0100067844	0132056	I246.7
2021-03-31 15:44:05	Return	0100067844	0283899	I246.7
2021-03-23 14:48:20	Check out	0100067844	0132055	I246.7
2021-03-10 16:12:57	Check out	0100067844	0132054	I246.7
2021-03-10 16:12:31	Check out	0100067844	0132056	I246.7
2021-03-10 16:11:30	Check out	0100067844	0283899	I246.7
2021-03-01 09:34:33	Return	0100067844	0283899	I246.7
2021-01-11 21:48:55	Check out	0100067844	0283899	I246.7
2021-01-05 15:58:16	Return	0100067844	0132056	I246.7
2020-12-29 09:24:21	Return	0100067844	0283899	I246.7
2020-12-22 15:27:40	Return	0100067844	0132055	I246.7
2020-12-22 10:44:51	Check out	0100067844	0283899	I246.7
2020-12-22 10:02:55	Return	0100067844	0283899	I246.7
2020-12-20 17:10:18	Return	0100067844	0132054	I246.7
2020-12-09 10:35:09	Check out	0100067844	0132056	I246.7
2020-12-08 10:28:08	Check out	0100067844	0283899	I246.7
2020-12-06 17:04:17	Check out	0100067844	0132054	I246.7
2020-12-02 15:50:33	Return	0100067844	0283899	I246.7
2020-11-24 17:06:17	Check out	0100067844	0283899	I246.7
2020-11-23 10:22:13	Check out	0100067844	0132055	I246.7
2021-12-30 17:07:05	Return	0100067846	0283941	I246.7
2021-12-05 21:49:00	Return	0100067846	0283942	I246.7
2021-12-01 21:46:53	Check out	0100067846	0283942	I246.7
2021-12-01 11:44:13	Check out	0100067846	0283941	I246.7
2021-05-30 19:23:05	Return	0100067846	0283941	I246.7
2021-05-21 20:37:19	Check out	0100067846	0283941	I246.7
2021-03-08 18:52:56	Return	0100067846	0283941	I246.7
2021-01-13 16:52:50	Check out	0100067846	0283941	I246.7
2021-01-08 18:42:54	Return	0100067846	0283941	I246.7
2020-12-20 12:21:58	Check out	0100067846	0283941	I246.7
2020-12-15 21:14:37	Return	0100067846	0283941	I246.7
2020-12-02 20:15:07	Check out	0100067846	0283941	I246.7
2020-12-02 15:50:03	Return	0100067846	0283942	I246.7
2020-11-03 18:06:47	Return	0100067846	0283941	I246.7
2020-11-02 10:32:53	Check out	0100067846	0283941	I246.7
2020-10-31 15:12:28	Check out	0100067846	0283942	I246.7
2020-10-23 15:45:26	Return	0100067846	0283942	I246.7
2020-10-23 15:45:10	Return	0100067846	0283941	I246.7
2020-10-13 17:26:33	Check out	0100067846	0283942	I246.7
2020-10-13 17:26:09	Check out	0100067846	0283941	I246.7
2020-01-06 16:28:31	Return	0100067846	0283942	I246.7
2019-10-29 14:27:15	Return	0100067846	0283941	I246.7
2019-10-25 18:42:15	Check out	0100067846	0283941	I246.7
2019-10-09 15:58:52	Return	0100067846	0283941	I246.7
2019-09-06 17:01:16	Check out	0100067846	0283941	I246.7
2019-05-24 17:31:47	Return	0100067846	0283942	I246.7
2019-04-30 16:47:48	Check out	0100067846	0283942	I246.7
2019-03-06 15:57:43	Return	0100067846	0283941	I246.7
2019-01-09 17:19:46	Check out	0100067846	0283941	I246.7
2019-12-12 10:04:52	Return	0100067847	0283907	I246.7
2019-11-20 15:55:10	Check out	0100067847	0283907	I246.7
2019-10-28 10:37:08	Return	0100067847	0283907	I246.7
2019-09-26 19:21:04	Check out	0100067847	0283907	I246.7
2021-11-25 17:55:28	Return	0100067849	0283945	I246.7
2021-11-08 17:33:45	Check out	0100067849	0283945	I246.7
2019-12-13 17:31:20	Return	0100067849	0283945	I246.7
2019-11-04 19:54:28	Check out	0100067849	0283945	I246.7
2019-10-22 18:11:58	Return	0100067849	0283945	I246.7
2019-09-29 11:29:35	Check out	0100067849	0283945	I246.7
2019-04-03 10:17:03	Return	0100067849	0283945	I246.7
2019-03-07 17:16:06	Check out	0100067849	0283945	I246.7
2020-12-23 10:08:10	Return	0100067850	0283903	I246.7
2020-12-17 15:44:39	Return	0100067850	0632122	I246.7
2020-12-05 17:48:40	Check out	0100067850	0632122	I246.7
2020-11-30 19:06:47	Check out	0100067850	0283903	I246.7
2019-10-31 16:17:19	Return	0100067850	0283904	I246.7
2019-10-11 16:52:55	Check out	0100067850	0283904	I246.7
2019-04-24 10:15:40	Return	0100067852	0283955	I246.7
2019-03-24 11:27:19	Check out	0100067852	0283955	I246.7
2021-11-23 16:30:35	Extended	0100067853	0147438	B83
2021-11-16 15:50:43	Check out	0100067853	0147438	B83
2021-11-16 15:48:29	Return	0100067853	0147438	B83
2021-11-13 19:18:05	Return	0100067853	0147437	B83
2021-10-15 17:34:29	Check out	0100067853	0147437	B83
2021-10-15 17:33:35	Return	0100067853	0147437	B83
2021-10-10 11:10:20	Extended	0100067853	0147438	B83
2021-09-18 19:09:03	Check out	0100067853	0147438	B83
2021-09-10 17:49:21	Check out	0100067853	0147437	B83
2019-10-14 17:32:17	Return	0100067978	0132607	K11-49
2019-11-29 15:58:13	Return	0100068108	0133071	I207.227.2_x001D_I207.22
2019-11-29 10:13:54	Check out	0100068108	0133071	I207.227.2_x001D_I207.22
2021-06-25 17:56:11	Return	0100068291	0856729	O172
2021-05-26 11:15:44	Extended	0100068291	0856729	O172
2021-04-27 16:56:19	Check out	0100068291	0856729	O172
2021-01-09 11:41:45	Return	0100068291	0856730	O172
2020-12-20 11:22:55	Check out	0100068291	0856730	O172
2020-12-02 16:17:30	Return	0100068302	0133728	B222.22
2020-11-18 16:43:35	Extended	0100068302	0133728	B222.22
2020-10-28 19:05:45	Check out	0100068302	0133728	B222.22
2019-12-01 15:29:44	Return	0100068302	0133731	B222.22
2019-11-23 11:41:37	Check out	0100068302	0133731	B222.22
2020-01-09 15:35:46	Return	0100068401	0875379	H315.9
2019-09-02 09:27:54	Check out	0100068401	0875379	H315.9
2021-06-15 10:14:40	Return	0100068429	0515930	B221.5_x001D_B821
2020-11-01 17:24:15	Check out	0100068429	0515930	B221.5_x001D_B821
2020-01-10 10:02:19	Return	0100068487	0141589	F032.1
2020-01-10 10:08:28	Return	0100068514	0141630	TP393
2019-10-14 17:32:12	Return	0100068541	0141673	I206.7
2020-01-10 10:08:22	Return	0100068550	0141688	TP393_x001D_TP393.18
2019-10-14 17:39:08	Return	0100068700	0142825	H313.1
2021-12-24 09:18:39	Check out	0100068733	0142629	I313.45
2021-11-16 17:57:02	Return	0100068733	0142628	I313.45
2021-10-27 19:57:20	Check out	0100068733	0142628	I313.45
2021-03-15 15:44:19	Return	0100068733	0142629	I313.45
2021-03-04 21:31:13	Return	0100068733	0142628	I313.45
2021-03-03 09:30:41	Check out	0100068733	0142628	I313.45
2021-03-01 16:15:24	Check out	0100068733	0142629	I313.45
2020-10-13 16:53:31	Return	0100068733	0142629	I313.45
2020-10-11 11:42:48	Return	0100068733	0142628	I313.45
2020-10-10 20:52:20	Check out	0100068733	0142628	I313.45
2020-09-29 18:56:35	Return	0100068733	0142628	I313.45
2020-09-24 18:17:00	Check out	0100068733	0142628	I313.45
2020-09-02 17:58:17	Check out	0100068733	0142629	I313.45
2020-01-04 08:57:14	Return	0100068733	0142629	I313.45
2019-12-13 11:12:33	Check out	0100068733	0142629	I313.45
2019-12-10 15:58:35	Return	0100068733	0142629	I313.45
2019-12-10 14:07:39	Return	0100068733	0142628	I313.45
2019-12-09 20:13:56	Check out	0100068733	0142628	I313.45
2019-12-09 15:48:32	Check out	0100068733	0142629	I313.45
2019-12-03 14:35:44	Return	0100068733	0142629	I313.45
2019-12-02 21:14:23	Check out	0100068733	0142629	I313.45
2019-11-12 17:35:29	Return	0100068733	0142628	I313.45
2019-10-23 08:32:48	Return	0100068733	0142629	I313.45
2019-10-17 18:14:34	Check out	0100068733	0142628	I313.45
2019-10-15 21:16:55	Return	0100068733	0142628	I313.45
2019-10-09 11:39:57	Check out	0100068733	0142629	I313.45
2019-09-18 16:59:11	Check out	0100068733	0142628	I313.45
2019-05-29 18:11:21	Return	0100068733	0142628	I313.45
2019-05-27 10:14:42	Return	0100068733	0142629	I313.45
2019-05-23 10:15:02	Check out	0100068733	0142628	I313.45
2019-04-17 19:44:24	Return	0100068733	0142628	I313.45
2019-04-17 17:18:51	Check out	0100068733	0142629	I313.45
2019-03-06 20:55:16	Check out	0100068733	0142628	I313.45
2021-10-27 10:10:06	Return	0100068770	0142392	I266
2021-09-28 10:34:34	Check out	0100068770	0142392	I266
2020-01-04 11:14:50	Return	0100068770	0142392	I266
2019-04-15 11:58:48	Return	0100068835	0142859	TB472
2020-01-04 17:18:57	Return	0100068993	0143889	I565.15
2019-11-20 17:17:04	Check out	0100068993	0143889	I565.15
2019-09-02 15:40:52	Return	0100068993	0143889	I565.15
2019-07-12 21:48:35	Check out	0100068993	0143889	I565.15
2019-05-23 14:39:26	Return	0100069100	0143859	B848.6-49
2020-12-22 18:51:19	Return	0100069329	0852480	H313.1
2020-10-21 10:43:53	Check out	0100069329	0852480	H313.1
2019-03-05 09:41:19	Return	0100069501	0141479	B848.4-49
2019-01-10 15:06:23	Check out	0100069501	0141479	B848.4-49
2019-10-22 18:12:22	Return	0100069591	0141117	I267
2019-10-10 18:02:42	Check out	0100069591	0141117	I267
2020-01-10 10:08:33	Return	0100069744	0138679	TP393_x001D_TN915.05
2021-06-03 09:22:36	Return	0100069832	1200384	F713.36
2021-05-13 18:27:01	Check out	0100069832	1200384	F713.36
2021-05-13 18:25:55	Return	0100069832	1200384	F713.36
2021-04-12 19:41:05	Check out	0100069832	1200384	F713.36
2021-01-12 09:12:47	Return	0100069832	1200384	F713.36
2020-01-10 10:37:50	Return	0100069832	1200384	F713.36
2019-10-14 17:04:32	Return	0100069949	0139736	I247.5
2020-01-10 10:00:37	Return	0100070227	0139921	C931.47
2021-10-24 20:32:33	Return	0100070425	0134480	B848.4
2021-09-27 15:47:26	Check out	0100070425	0134480	B848.4
2021-09-27 15:46:14	Return	0100070425	0134480	B848.4
2021-08-31 18:14:21	Check out	0100070425	0134480	B848.4
2021-06-08 15:53:38	Return	0100070425	0134481	B848.4
2021-05-29 18:33:00	Check out	0100070425	0134481	B848.4
2021-12-05 11:54:25	Return	0100070443	0813153	B848.4
2021-11-16 15:08:25	Check out	0100070443	0813153	B848.4
2020-01-10 10:16:23	Return	0100070749	0154984	J224
2020-01-10 10:16:30	Return	0100070750	0154989	J224
2019-11-22 18:13:40	Return	0100070877	0155451	H319.4:I561.84
2019-10-23 08:06:22	Extended	0100070877	0155451	H319.4:I561.84
2019-09-23 20:52:58	Check out	0100070877	0155451	H319.4:I561.84
2019-10-14 17:10:14	Return	0100070953	0155741	F272.91
2021-07-11 17:52:50	Return	0100071110	0156338	H316
2021-07-10 19:42:21	Check out	0100071110	0156338	H316
2021-07-11 17:53:05	Return	0100071111	0156342	H316
2021-07-10 19:42:09	Check out	0100071111	0156342	H316
2020-11-11 08:26:07	Return	0100071334	0157153	K825.6
2020-10-30 10:03:15	Check out	0100071334	0157153	K825.6
2020-01-09 11:17:30	Return	0100071339	0157167	K835.617=536
2020-01-09 11:16:38	Return	0100071540	0157819	TP316.7
2021-12-03 20:31:13	Return	0100071548	0282884	F717.6-62
2021-11-27 17:21:04	Check out	0100071548	0282884	F717.6-62
2019-01-07 17:03:49	Return	0100071627	0158105	H315.9:I
2019-12-13 09:52:31	Return	0100071758	0158569	H019
2019-11-15 16:08:01	Check out	0100071758	0158569	H019
2019-11-15 16:07:05	Return	0100071758	0158569	H019
2019-10-13 14:00:07	Check out	0100071758	0158569	H019
2019-11-07 17:29:00	Return	0100071882	0159001	TP312
2019-10-08 10:38:35	Check out	0100071882	0159001	TP312
2021-05-11 19:33:11	Return	0100072029	0159537	R151.3_x001D_TS972.161
2021-04-17 21:42:27	Check out	0100072029	0159537	R151.3_x001D_TS972.161
2020-01-09 11:18:03	Return	0100072032	0159549	F270
2021-03-10 15:41:05	Return	0100072098	0159773	J06
2021-03-01 18:18:05	Check out	0100072098	0159773	J06
2019-10-23 11:33:59	Return	0100072115	0659184	I711.45
2019-10-09 11:30:27	Check out	0100072115	0659184	I711.45
2021-12-02 16:49:45	Return	0100072117	0159838	I711.45
2021-11-13 13:44:18	Check out	0100072117	0159838	I711.45
2021-10-13 15:41:24	Return	0100072117	0159838	I711.45
2021-10-12 19:44:22	Check out	0100072117	0159838	I711.45
2020-11-24 10:02:16	Return	0100072117	0159838	I711.45
2020-11-10 11:17:50	Check out	0100072117	0159838	I711.45
2020-10-20 21:24:19	Return	0100072117	0159838	I711.45
2020-10-17 21:47:36	Check out	0100072117	0159838	I711.45
2019-05-13 18:16:47	Return	0100072117	0159838	I711.45
2019-04-28 18:19:02	Check out	0100072117	0159838	I711.45
2019-10-14 17:04:41	Return	0100072126	0159869	H319.4:B
2019-10-14 17:10:07	Return	0100072127	0159873	H319.4:B
2021-12-19 21:34:42	Check out	0100072133	0159896	J909.2
2019-11-04 15:51:04	Return	0100072358	0160691	I711.45
2019-10-09 11:30:28	Check out	0100072358	0160691	I711.45
2020-01-09 10:26:40	Return	0100072381	0160763	I313.45
2019-10-14 17:11:36	Return	0100072381	0160762	I313.45
2019-01-07 08:38:56	Return	0100072426	0656118	D922.290.4
2021-12-23 21:26:21	Return	0100072471	0161098	I266
2021-12-08 20:10:07	Check out	0100072471	0161098	I266
2021-11-29 17:40:13	Check out	0100072471	0161099	I266
2019-11-21 18:32:27	Return	0100072471	0161098	I266
2019-10-08 11:37:41	Check out	0100072471	0161098	I266
2019-04-23 19:25:13	Return	0100072471	0161098	I266
2019-04-13 11:02:17	Check out	0100072471	0161098	I266
2021-12-16 15:29:03	Extended	0100072508	0161229	I313.45
2021-11-16 20:52:25	Check out	0100072508	0161229	I313.45
2021-06-18 20:56:27	Return	0100072508	0161229	I313.45
2021-06-07 21:38:21	Check out	0100072508	0161229	I313.45
2021-06-05 18:18:47	Return	0100072508	0161229	I313.45
2021-05-25 18:47:33	Check out	0100072508	0161229	I313.45
2020-11-19 10:30:35	Return	0100072508	0161229	I313.45
2020-09-26 21:31:38	Check out	0100072508	0161229	I313.45
2019-06-16 09:01:39	Return	0100072508	0161229	I313.45
2019-05-26 16:20:53	Check out	0100072508	0161229	I313.45
2019-05-21 18:58:49	Return	0100072508	0161229	I313.45
2019-05-06 09:36:18	Check out	0100072508	0161229	I313.45
2019-04-09 17:34:41	Return	0100072508	0161229	I313.45
2019-03-14 16:31:59	Check out	0100072508	0161229	I313.45
2019-03-06 19:15:41	Return	0100072508	0161229	I313.45
2019-01-09 20:22:03	Check out	0100072508	0161229	I313.45
2019-01-09 17:17:28	Return	0100072508	0161229	I313.45
2019-11-17 11:24:20	Return	0100072730	0541408	H019-49
2019-11-05 21:49:35	Check out	0100072730	0541408	H019-49
2019-06-30 12:02:41	Return	0100072744	0829017	H314.3
2019-06-13 20:58:00	Check out	0100072744	0829017	H314.3
2019-04-23 14:07:53	Return	0100072744	0829019	H314.3
2019-03-21 11:28:03	Check out	0100072744	0829019	H314.3
2021-01-08 14:40:46	Return	0100072901	0486784	I247.53
2020-12-11 19:07:53	Check out	0100072901	0486784	I247.53
2021-11-19 20:42:48	Return	0100073064	0163169	I561.45
2021-10-28 16:15:06	Extended	0100073064	0163169	I561.45
2021-09-30 16:12:39	Check out	0100073064	0163169	I561.45
2021-09-30 16:05:46	Return	0100073064	0163170	I561.45
2021-09-04 20:36:33	Check out	0100073064	0163170	I561.45
2020-01-09 09:35:38	Return	0100073064	0163170	I561.45
2019-10-30 18:07:42	Return	0100073064	0163169	I561.45
2019-10-19 16:23:57	Check out	0100073064	0163169	I561.45
2019-07-14 11:06:19	Return	0100073064	0163170	I561.45
2019-06-26 07:38:17	Extended	0100073064	0163170	I561.45
2019-06-24 20:02:55	Return	0100073064	0163169	I561.45
2019-05-28 14:55:49	Check out	0100073064	0163170	I561.45
2019-05-21 20:16:09	Check out	0100073064	0163169	I561.45
2019-05-06 15:07:15	Return	0100073064	0163169	I561.45
2019-04-10 18:01:12	Return	0100073064	0163170	I561.45
2019-04-03 08:45:20	Check out	0100073064	0163169	I561.45
2019-03-16 11:52:36	Check out	0100073064	0163170	I561.45
2020-01-10 10:04:47	Return	0100073095	0163264	I046
2020-01-10 10:04:42	Return	0100073096	0163267	I046
2019-07-10 14:53:29	Return	0100073192	0779881	H163
2019-07-05 16:39:00	Return	0100073192	0779879	H163
2019-07-03 17:54:36	Check out	0100073192	0779881	H163
2019-07-03 17:54:16	Check out	0100073192	0779879	H163
2019-07-01 19:08:36	Return	0100073192	0779880	H163
2019-07-01 17:52:31	Return	0100073192	0779881	H163
2019-07-01 17:52:20	Return	0100073192	0779879	H163
2019-06-18 14:37:02	Check out	0100073192	0779879	H163
2019-06-18 14:36:40	Check out	0100073192	0779881	H163
2019-06-17 21:35:05	Check out	0100073192	0779880	H163
2020-08-31 17:06:41	Return	0100073552	0136912	J205.546_x001D_J205.551
2020-01-06 16:11:00	Check out	0100073552	0136912	J205.546_x001D_J205.551
2020-01-06 15:07:43	Return	0100073565	0136956	J524.3
2020-01-07 16:04:09	Return	0100073596	0402930	I247.57
2019-12-01 20:31:13	Return	0100073603	0136585	B933
2019-10-31 15:43:40	Check out	0100073603	0136585	B933
2021-03-16 09:35:22	Return	0100073644	0153907	I247.53
2021-03-01 09:55:28	Check out	0100073644	0153907	I247.53
2019-11-20 19:21:04	Return	0100073644	0153907	I247.53
2019-10-25 18:01:46	Check out	0100073644	0153907	I247.53
2020-01-08 15:32:48	Return	0100073667	0136509	I207.23
2021-09-01 17:48:51	Return	0100073699	0136724	H109.4
2021-07-03 11:59:21	Check out	0100073699	0136724	H109.4
2021-12-31 16:43:12	Check out	0100073733	0136408	I516.88
2019-11-30 21:28:12	Return	0100073766	0136159	H319.4:I12_x001D_H319.4:I14
2019-11-05 15:58:02	Extended	0100073766	0136159	H319.4:I12_x001D_H319.4:I14
2019-11-02 18:53:59	Check out	0100073766	0136159	H319.4:I12_x001D_H319.4:I14
2019-12-26 19:59:34	Return	0100073867	0630130	I521.15
2019-11-23 14:04:56	Check out	0100073867	0630130	I521.15
2019-04-13 12:32:26	Return	0100073867	0630127	I521.15
2019-03-21 20:10:05	Check out	0100073867	0630127	I521.15
2019-01-07 17:10:49	Return	0100073867	0630127	I521.15
2021-10-25 15:40:40	Return	0100073897	1001896	I561.073
2021-09-28 17:00:10	Check out	0100073897	1001896	I561.073
2020-01-10 10:08:40	Return	0100074093	0150550	TP393_x001D_TN915.05
2021-01-11 19:25:13	Return	0100074125	0148991	H164
2020-12-26 19:10:49	Check out	0100074125	0148991	H164
2019-12-29 18:37:04	Return	0100074125	0148991	H164
2019-12-10 17:31:38	Check out	0100074125	0148991	H164
2020-12-26 20:51:59	Return	0100074586	0122358	G206.2-53_x001D_G219.276.5
2020-11-24 15:34:52	Check out	0100074586	0122358	G206.2-53_x001D_G219.276.5
2020-01-02 16:22:51	Return	0100074586	0122358	G206.2-53_x001D_G219.276.5
2019-11-08 17:41:04	Return	0100074586	0122358	G206.2-53_x001D_G219.276.5
2019-10-12 18:32:21	Check out	0100074586	0122358	G206.2-53_x001D_G219.276.5
2020-01-08 15:47:32	Return	0100074661	0145880	K249_x001D_D691
2020-11-10 16:20:13	Return	0100074771	0135633	B971
2020-11-08 09:54:51	Check out	0100074771	0135633	B971
2019-10-25 10:12:31	Return	0100074894	0792715	I247.57
2019-10-21 10:54:30	Check out	0100074894	0792715	I247.57
2020-01-09 11:22:57	Return	0100075021	0152557	D925.204
2019-10-14 17:33:55	Return	0100075066	0152367	B842.6-49
2019-11-16 19:21:59	Return	0100075142	0151079	I565.35
2019-10-23 21:25:38	Check out	0100075142	0151079	I565.35
2019-06-29 16:57:11	Return	0100075142	0151079	I565.35
2019-04-23 16:08:42	Check out	0100075142	0151079	I565.35
2019-10-14 17:05:20	Return	0100075326	0153657	J061
2021-01-09 15:48:40	Return	0100075415	0151090	I512.45
2021-01-07 09:18:04	Check out	0100075415	0151090	I512.45
2019-10-28 15:58:16	Return	0100075415	0151089	I512.45
2019-10-17 20:07:37	Check out	0100075415	0151089	I512.45
2019-12-04 15:52:21	Return	0100075628	0151495	B516.54_x001D_B086
2019-11-22 11:19:01	Check out	0100075628	0151495	B516.54_x001D_B086
2019-11-27 10:24:16	Return	0100075660	0814771	H019
2019-10-31 15:58:54	Extended	0100075660	0814771	H019
2019-10-16 10:48:03	Check out	0100075660	0814771	H019
2019-11-27 10:24:21	Return	0100075661	0814767	H019
2019-10-31 15:58:54	Extended	0100075661	0814767	H019
2019-10-16 10:48:07	Check out	0100075661	0814767	H019
2019-04-15 15:56:20	Return	0100075908	0323699	I247.57
2019-03-14 17:55:17	Check out	0100075908	0323699	I247.57
2019-10-14 17:39:19	Return	0100076131	0147586	F274
2019-07-14 15:09:36	Return	0100076392	0284922	F275.4
2019-06-04 21:04:26	Check out	0100076392	0284922	F275.4
2020-01-10 10:00:16	Return	0100076399	0147845	F713.3
2019-10-14 17:12:13	Return	0100076457	0146460	R151.2
2019-06-17 17:25:08	Return	0100076747	0147604	C933
2019-06-14 18:46:50	Check out	0100076747	0147604	C933
2020-01-02 11:37:07	Check out	0100076863	1020459	G220-53
2019-07-09 15:54:31	Return	0100076863	1020459	G220-53
2019-07-09 15:52:54	Check out	0100076863	1020459	G220-53
2021-01-08 16:31:51	Return	0100076913	1020782	I216.2
2020-12-17 17:09:19	Check out	0100076913	1020782	I216.2
2020-12-11 10:03:52	Return	0100076913	0150988	I216.2
2020-11-19 09:56:57	Check out	0100076913	0150988	I216.2
2019-12-03 15:53:23	Return	0100076913	1020782	I216.2
2019-11-05 21:21:02	Check out	0100076913	1020782	I216.2
2020-01-10 10:00:10	Return	0100076991	0163498	F713.3
2019-10-14 17:11:50	Return	0100077013	0163605	C912.1-49
2021-03-06 12:03:23	Return	0100077018	0652280	I14
2021-01-13 11:14:39	Check out	0100077018	0652280	I14
2020-09-07 15:42:50	Return	0100077031	0163697	A811.693
2020-09-07 15:34:36	Check out	0100077031	0163697	A811.693
2021-12-03 18:07:37	Return	0100077073	0163876	I247.59
2021-11-09 18:10:00	Extended	0100077073	0163876	I247.59
2021-10-11 18:10:12	Check out	0100077073	0163876	I247.59
2021-04-24 16:52:37	Return	0100077073	0163876	I247.59
2021-04-18 15:28:18	Check out	0100077073	0163876	I247.59
2020-12-02 18:27:10	Return	0100077079	0163902	B971-49
2020-11-08 09:54:37	Check out	0100077079	0163902	B971-49
2019-10-14 17:33:23	Return	0100077079	0163903	B971-49
2019-10-14 17:39:30	Return	0100077136	0164166	F830.9-53
2020-09-07 18:21:41	Return	0100077138	0164167	B249.25_x001D_D909.249
2019-12-31 21:40:25	Check out	0100077138	0164167	B249.25_x001D_D909.249
2020-01-10 10:00:31	Return	0100077151	0164229	F713.3-49
2020-01-09 11:14:05	Return	0100077157	0164262	F719.3
2021-04-30 10:02:27	Return	0100077163	0164285	J110.9
2021-04-21 18:52:57	Extended	0100077163	0164285	J110.9
2021-03-30 15:07:06	Check out	0100077163	0164285	J110.9
2019-12-13 14:16:25	Return	0100077268	0654675	B848.4_x001D_F270
2019-12-12 10:13:18	Check out	0100077268	0654675	B848.4_x001D_F270
2019-10-14 17:11:44	Return	0100077285	0164801	H31
2019-10-14 17:14:10	Return	0100077516	0165872	F274
2020-11-05 09:09:18	Return	0100077732	0166759	D5
2020-10-13 10:44:17	Extended	0100077732	0166759	D5
2020-09-21 15:49:03	Check out	0100077732	0166759	D5
2019-11-05 08:46:06	Return	0100078047	0168047	K253.06
2019-10-22 16:04:10	Check out	0100078047	0168047	K253.06
2020-12-25 17:41:49	Return	0100078380	0169353	I267.1
2020-12-03 21:20:17	Check out	0100078380	0169353	I267.1
2019-12-20 20:36:53	Return	0100078380	0169353	I267.1
2019-11-28 21:50:38	Check out	0100078380	0169353	I267.1
2021-12-14 16:39:21	Check out	0100078494	0169816	I277.8
2021-12-14 21:01:37	Check out	0100078630	0170404	B848.8-49
2021-07-07 18:40:24	Return	0100078699	0170649	I512.44
2021-03-09 16:06:06	Check out	0100078699	0170649	I512.44
2020-01-06 15:57:48	Return	0100078878	0171448	I247.5
2020-01-09 11:17:53	Return	0100078896	0171530	K207
2020-01-09 11:23:42	Return	0100078977	0171858	I611.35
2020-12-11 15:25:34	Return	0100079149	0794828	H31
2020-12-01 09:46:05	Check out	0100079149	0794828	H31
2020-12-21 18:02:53	Return	0100079150	0794832	H31
2020-12-01 09:45:54	Check out	0100079150	0794832	H31
2020-01-09 11:15:19	Return	0100079540	0174018	TP391.41
2019-11-11 15:54:15	Return	0100079892	0195552	B845.1
2019-10-22 16:05:36	Check out	0100079892	0195552	B845.1
2019-04-03 19:35:28	Return	0100079892	0195552	B845.1
2019-03-14 21:51:42	Check out	0100079892	0195552	B845.1
2020-01-10 10:10:32	Return	0100080052	0196274	F232
2019-10-14 17:16:42	Return	0100080054	0196283	F713.80
2019-10-14 17:07:24	Return	0100080269	0197231	B825-49
2019-10-14 17:04:59	Return	0100080273	0197250	I11
2020-01-08 17:49:49	Return	0100080277	0666007	F717.6
2019-12-29 11:33:49	Check out	0100080277	0666007	F717.6
2020-09-11 11:24:00	Check out	0100080339	0197531	F830
2020-09-11 11:22:00	Return	0100080339	0197531	F830
2019-11-23 21:22:02	Check out	0100080339	0197531	F830
2020-11-23 17:58:05	Return	0100080366	0197649	F830.59
2020-10-22 18:34:02	Check out	0100080366	0197649	F830.59
2020-01-10 10:06:22	Return	0100080420	0197904	F713.36
2021-08-30 20:51:41	Return	0100080539	0389472	F830.59
2021-07-08 13:56:09	Check out	0100080539	0389472	F830.59
2019-12-23 19:01:22	Return	0100080539	0389470	F830.59
2019-11-26 17:38:55	Check out	0100080539	0389470	F830.59
2020-01-10 10:45:04	Return	0100080557	0198531	F752.658.3
2020-01-10 10:34:44	Return	0100080571	0198583	F275
2019-04-29 21:37:33	Return	0100080582	1028802	F274
2019-04-01 20:58:05	Check out	0100080582	1028802	F274
2019-12-20 08:46:38	Return	0100080622	0198808	I242.49
2019-12-07 11:17:38	Check out	0100080622	0198808	I242.49
2019-10-14 17:16:54	Return	0100080692	0199123	C93-49
2020-01-10 10:00:25	Return	0100080702	0199165	F713.32
2019-11-07 19:13:35	Return	0100080757	0199416	I561.45
2019-10-23 20:49:35	Check out	0100080757	0199416	I561.45
2021-12-13 18:32:22	Return	0100080764	0199448	I561.44
2021-11-30 21:54:21	Check out	0100080764	0199448	I561.44
2021-01-10 10:30:22	Return	0100080764	0199448	I561.44
2020-12-14 20:35:04	Extended	0100080764	0199448	I561.44
2020-11-20 11:44:33	Check out	0100080764	0199448	I561.44
2021-12-14 19:37:39	Check out	0100080765	0199449	I561.44
2020-12-17 10:13:13	Return	0100080765	0199449	I561.44
2020-12-01 18:19:44	Check out	0100080765	0199449	I561.44
2020-11-24 15:40:05	Return	0100080765	0199449	I561.44
2020-11-15 19:12:43	Check out	0100080765	0199449	I561.44
2019-06-14 09:58:09	Return	0100080765	0199449	I561.44
2019-05-08 11:10:06	Extended	0100080765	0199449	I561.44
2019-04-08 17:44:51	Check out	0100080765	0199449	I561.44
2019-03-19 17:23:58	Return	0100080767	0199460	I521.45
2019-03-18 21:20:26	Check out	0100080767	0199460	I521.45
2019-12-03 15:47:48	Return	0100080775	0199498	I267
2019-11-08 11:45:07	Check out	0100080775	0199498	I267
2019-10-14 17:09:03	Return	0100080821	0199691	F715-49
2019-10-14 17:09:53	Return	0100080825	0199711	F768.1-43
2020-12-09 17:36:03	Return	0100080830	0199734	F252
2020-11-14 10:50:02	Check out	0100080830	0199734	F252
2021-12-25 13:49:21	Check out	0100080913	0190183	I313.45
2021-09-10 09:22:26	Return	0100080913	0190183	I313.45
2021-07-03 15:12:00	Check out	0100080913	0190183	I313.45
2021-06-28 14:29:03	Return	0100080913	0190183	I313.45
2021-06-23 08:39:12	Check out	0100080913	0190183	I313.45
2021-06-03 15:25:55	Return	0100080913	0190183	I313.45
2021-05-08 11:29:24	Extended	0100080913	0190183	I313.45
2021-04-21 21:54:45	Check out	0100080913	0190183	I313.45
2020-12-30 18:18:16	Return	0100080913	0190183	I313.45
2020-12-06 17:11:15	Check out	0100080913	0190183	I313.45
2020-01-10 10:46:20	Return	0100080913	0190184	I313.45
2019-12-02 19:01:27	Return	0100080913	0190183	I313.45
2019-11-04 20:54:40	Check out	0100080913	0190183	I313.45
2019-06-13 16:26:04	Return	0100080913	0190183	I313.45
2019-05-24 18:21:16	Check out	0100080913	0190183	I313.45
2019-05-12 09:29:16	Return	0100080913	0190181	I313.45
2019-04-29 08:22:30	Return	0100080913	0190183	I313.45
2019-04-09 19:27:59	Check out	0100080913	0190181	I313.45
2019-04-08 18:47:12	Return	0100080913	0190181	I313.45
2019-04-03 19:57:27	Check out	0100080913	0190183	I313.45
2019-04-01 10:54:46	Check out	0100080913	0190181	I313.45
2019-03-26 10:16:09	Return	0100080913	0190183	I313.45
2019-03-17 16:06:38	Check out	0100080913	0190183	I313.45
2019-11-14 19:07:54	Return	0100080914	0189872	H369.4:G
2019-10-14 19:34:07	Check out	0100080914	0189872	H369.4:G
2019-04-01 16:18:24	Return	0100080914	0189872	H369.4:G
2019-03-25 18:39:24	Check out	0100080914	0189872	H369.4:G
2020-01-10 10:46:25	Return	0100080952	0190696	I712.65
2020-01-08 14:57:11	Return	0100081012	0670391	I712.45
2019-06-14 19:43:19	Return	0100081014	0995715	I712.45
2019-06-02 17:19:11	Check out	0100081014	0995715	I712.45
2020-01-06 16:54:53	Return	0100081025	0191334	I313.45
2019-04-04 15:53:34	Return	0100081025	0191333	I313.45
2019-03-05 18:15:54	Check out	0100081025	0191333	I313.45
2020-11-12 10:05:44	Return	0100081043	0174416	F830.59
2020-10-14 16:48:24	Check out	0100081043	0174416	F830.59
2021-10-22 17:00:03	Return	0100081079	0191466	I561.44
2021-09-24 15:22:07	Check out	0100081079	0191466	I561.44
2021-05-18 14:56:53	Return	0100081079	0191466	I561.44
2021-04-27 16:18:25	Check out	0100081079	0191466	I561.44
2020-01-10 10:10:39	Return	0100081109	0190216	F231.6
2020-01-09 11:17:14	Return	0100081159	0145393	G841.19
2019-10-14 17:04:50	Return	0100081248	0145143	H319.4:B
2020-12-31 16:09:19	Return	0100081299	0144459	H152.2
2020-01-09 11:27:28	Return	0100081299	0144459	H152.2
2020-01-10 10:34:37	Return	0100081538	0174633	F275-39
2019-04-16 19:02:24	Return	0100081550	0819263	H152.2
2020-12-09 17:36:08	Return	0100081612	0191400	F252
2020-11-14 10:49:59	Check out	0100081612	0191400	F252
2021-12-06 14:31:05	Return	0100081635	0978399	H319.9
2021-11-19 11:14:43	Check out	0100081635	0978399	H319.9
2021-04-10 11:53:55	Return	0100081712	0481789	C52
2021-03-27 10:26:01	Check out	0100081712	0481789	C52
2021-07-10 20:24:56	Return	0100082183	0184854	F203.9-61
2021-07-06 17:08:38	Check out	0100082183	0184854	F203.9-61
2020-11-16 17:49:09	Return	0100082684	0179926	I25
2020-10-25 10:34:06	Check out	0100082684	0179926	I25
2020-01-10 10:39:20	Return	0100082799	0781406	F272.3
2021-12-09 15:49:38	Check out	0100083306	0175947	I206.7
2019-05-27 16:10:26	Return	0100083362	0175795	D654
2019-05-24 16:45:06	Check out	0100083362	0175795	D654
2019-10-14 17:11:10	Return	0100083375	0175154	I14
2020-09-05 11:06:39	Return	0100083383	0175933	I512.65
2020-01-10 17:26:20	Check out	0100083383	0175933	I512.65
2020-01-07 16:46:29	Return	0100083383	0175933	I512.65
2019-11-20 20:52:36	Return	0100083383	0175933	I512.65
2019-10-08 17:35:01	Check out	0100083383	0175933	I512.65
2019-07-04 10:27:49	Return	0100083383	0175933	I512.65
2019-05-31 10:48:19	Check out	0100083383	0175933	I512.65
2019-03-16 16:17:33	Return	0100083383	0175933	I512.65
2019-01-04 11:43:18	Check out	0100083383	0175933	I512.65
2019-01-03 14:22:39	Return	0100083383	0175933	I512.65
2021-12-30 19:31:59	Return	0100083398	0175745	I267
2021-12-06 09:33:46	Check out	0100083398	0175745	I267
2020-01-10 10:37:14	Return	0100083586	0181722	I242.3
2021-12-31 11:18:44	Return	0100084277	0186324	I242.3
2021-12-22 16:01:24	Check out	0100084277	0186324	I242.3
2020-12-01 14:02:34	Return	0100084669	0750459	I109
2020-11-23 17:36:39	Check out	0100084669	0750459	I109
2019-10-09 20:01:21	Return	0100084669	0750459	I109
2019-09-06 16:20:06	Check out	0100084669	0750459	I109
2019-01-12 11:02:17	Return	0100085123	0181743	J292.12
2021-09-15 17:53:01	Return	0100085277	0871560	I287
2021-07-16 15:46:17	Check out	0100085277	0871560	I287
2021-09-15 17:53:15	Return	0100085278	0871132	I287
2021-07-16 15:46:22	Check out	0100085278	0871132	I287
2021-09-15 17:53:23	Return	0100085279	0871116	I287
2021-07-16 15:46:28	Check out	0100085279	0871116	I287
2021-09-15 17:53:31	Return	0100085280	0871344	I287
2021-07-16 15:46:35	Check out	0100085280	0871344	I287
2021-09-15 17:53:42	Return	0100085281	0871545	I287
2021-07-16 15:46:41	Check out	0100085281	0871545	I287
2021-09-15 17:51:56	Return	0100085282	0179921	I287
2021-07-16 15:46:46	Check out	0100085282	0179921	I287
2019-12-09 17:14:20	Return	0100085292	0176081	I253.4
2019-11-08 11:44:46	Check out	0100085292	0176081	I253.4
2021-12-28 16:19:11	Check out	0100085446	0215611	I247.47
2021-07-07 21:12:36	Return	0100085446	0215610	I247.47
2021-06-17 21:20:38	Check out	0100085446	0215610	I247.47
2019-10-14 17:15:18	Return	0100085659	0393705	I235.2
2020-01-10 10:10:43	Return	0100085880	0214832	F275.2
2021-03-30 19:14:03	Return	0100085990	0648217	H1
2021-03-08 20:24:57	Check out	0100085990	0648217	H1
2019-11-15 16:03:35	Return	0100085990	0648213	H1
2019-10-16 18:49:44	Check out	0100085990	0648213	H1
2020-01-10 10:25:49	Return	0100086158	0217540	F830.91
2021-12-30 17:06:58	Return	0100086218	0815347	I216.2
2021-11-30 09:36:36	Check out	0100086218	0815347	I216.2
2020-11-23 16:29:26	Return	0100086218	0815346	I216.2
2020-10-24 17:41:11	Check out	0100086218	0815346	I216.2
2021-12-30 17:06:54	Return	0100086219	0815340	I216.2
2021-11-30 09:36:42	Check out	0100086219	0815340	I216.2
2021-12-30 17:07:01	Return	0100086220	0815351	I216.2
2021-11-30 09:36:47	Check out	0100086220	0815351	I216.2
2019-03-04 10:42:54	Return	0100086225	0993891	K837.125.38=6
2019-01-10 19:10:12	Check out	0100086225	0993891	K837.125.38=6
2020-01-10 10:10:48	Return	0100086230	0217685	F830.45
2021-11-12 20:54:44	Return	0100086331	1025955	H315-62
2021-10-15 21:18:04	Check out	0100086331	1025955	H315-62
2019-11-08 18:20:48	Return	0100086477	0479481	I210.4
2019-10-10 11:22:25	Check out	0100086477	0479481	I210.4
2020-10-09 19:34:48	Return	0100086594	0200599	O172-44
2020-01-10 09:35:12	Check out	0100086594	0200599	O172-44
2020-01-10 09:34:43	Return	0100086594	0200599	O172-44
2019-12-09 19:11:03	Check out	0100086594	0200599	O172-44
2019-12-18 08:56:28	Return	0100086755	0216505	I206.2
2019-12-14 15:44:04	Check out	0100086755	0216505	I206.2
2019-11-27 10:33:12	Return	0100086755	0216505	I206.2
2019-11-01 21:29:55	Check out	0100086755	0216505	I206.2
2020-01-10 10:26:05	Return	0100087398	0222144	F830.91
2019-03-06 15:52:42	Return	0100087423	0221612	K296.51
2019-01-10 14:34:43	Check out	0100087423	0221612	K296.51
2019-01-10 14:34:04	Return	0100087423	0221612	K296.51
2020-11-30 15:41:22	Return	0100087495	0221907	H178
2020-11-08 11:40:17	Check out	0100087495	0221907	H178
2019-06-20 17:49:42	Return	0100087495	0221907	H178
2019-05-22 21:29:55	Check out	0100087495	0221907	H178
2020-01-10 10:25:58	Return	0100087511	0220881	F830.91
2019-12-31 16:57:01	Return	0100087529	0220866	N49
2020-11-23 17:57:48	Return	0100087556	0628486	F830.59
2020-10-22 18:34:07	Check out	0100087556	0628486	F830.59
2019-05-23 10:11:17	Return	0100087582	0221057	I267.4
2020-12-15 10:21:37	Return	0100087630	0220980	K91
2020-11-23 20:15:00	Check out	0100087630	0220980	K91
2020-01-09 11:19:10	Return	0100087644	0221055	F713.36
2019-01-11 11:30:26	Return	0100087655	0221784	F270
2020-01-08 15:54:44	Return	0100087678	0221012	F831.9
2019-12-06 15:44:01	Check out	0100087678	0221012	F831.9
2020-01-06 17:09:10	Return	0100087754	0222233	F830.91
2019-12-26 10:07:28	Return	0100087774	0395327	F279.297.3
2019-12-04 18:51:01	Check out	0100087774	0395327	F279.297.3
2019-12-04 18:50:19	Return	0100087774	0395327	F279.297.3
2019-11-18 21:18:15	Extended	0100087774	0395327	F279.297.3
2019-10-25 19:49:53	Check out	0100087774	0395327	F279.297.3
2019-10-25 19:48:56	Return	0100087774	0395327	F279.297.3
2019-10-10 20:44:37	Check out	0100087774	0395327	F279.297.3
2019-10-16 10:09:57	Return	0100087821	0210428	C93-092
2019-10-13 18:57:09	Check out	0100087821	0210428	C93-092
2019-12-11 11:17:17	Return	0100087833	0210475	I521.65
2019-12-02 20:28:01	Check out	0100087833	0210475	I521.65
2021-06-09 19:42:29	Return	0100087946	0211089	I711.65
2021-04-10 13:59:05	Check out	0100087946	0211089	I711.65
2019-05-20 21:16:42	Return	0100087997	0211291	I516.64
2019-04-23 22:30:43	Extended	0100087997	0211291	I516.64
2019-03-25 21:44:26	Check out	0100087997	0211291	I516.64
2020-12-17 15:46:12	Return	0100088041	0211488	I207.22
2020-12-01 16:07:31	Check out	0100088041	0211488	I207.22
2019-10-22 21:30:24	Return	0100088041	0211488	I207.22
2019-09-11 16:24:07	Check out	0100088041	0211488	I207.22
2019-09-06 21:56:55	Return	0100088041	0211487	I207.22
2019-05-17 10:14:00	Return	0100088041	0211490	I207.22
2019-05-13 17:11:06	Check out	0100088041	0211490	I207.22
2019-05-08 19:41:51	Check out	0100088041	0211487	I207.22
2021-12-15 16:25:48	Return	0100088053	0211538	I247.7
2021-11-10 19:26:05	Check out	0100088053	0211538	I247.7
2021-11-04 17:43:59	Return	0100088053	0211536	I247.7
2021-11-01 17:48:02	Check out	0100088053	0211536	I247.7
2021-01-08 15:44:19	Return	0100088053	0211536	I247.7
2020-12-01 18:49:38	Check out	0100088053	0211536	I247.7
2020-11-04 21:57:24	Return	0100088062	0211571	I267.1
2020-10-15 18:05:11	Check out	0100088062	0211571	I267.1
2020-11-30 15:40:22	Return	0100088074	0211621	I217.22
2020-11-15 21:04:33	Check out	0100088074	0211621	I217.22
2021-04-10 20:16:41	Check out	0100088086	0211667	I565.44
2019-05-13 17:31:28	Return	0100088174	0212019	I247.57
2019-04-08 20:37:09	Check out	0100088174	0212019	I247.57
2019-05-13 17:29:24	Return	0100088175	0212026	I247.57
2019-04-08 20:37:03	Check out	0100088175	0212026	I247.57
2019-12-13 14:16:21	Return	0100088176	0212027	F270
2019-12-12 10:13:15	Check out	0100088176	0212027	F270
2020-12-17 19:00:07	Return	0100088259	0212362	K835.167
2020-11-01 21:15:16	Check out	0100088259	0212362	K835.167
2019-04-21 11:33:10	Return	0100088279	0212439	K937.4
2019-03-18 14:55:46	Check out	0100088279	0212439	K937.4
2020-01-06 16:26:56	Return	0100088335	0212722	F279.1_x001D_F279.712.3
2019-11-22 18:13:29	Return	0100088350	0212786	H319.9
2019-10-23 08:02:07	Extended	0100088350	0212786	H319.9
2019-09-23 20:53:07	Check out	0100088350	0212786	H319.9
2020-10-13 18:16:11	Return	0100088403	0213005	I267.1
2020-09-08 17:29:14	Check out	0100088403	0213005	I267.1
2019-04-14 09:58:47	Return	0100088410	0213033	I712.44
2019-03-30 16:13:38	Check out	0100088410	0213033	I712.44
2019-06-20 08:15:59	Return	0100088423	0213087	I512.44
2019-05-23 15:54:52	Check out	0100088423	0213087	I512.44
2019-05-23 15:53:28	Return	0100088423	0213087	I512.44
2019-04-17 18:43:09	Check out	0100088423	0213087	I512.44
2021-10-24 20:33:21	Return	0100088596	0213818	J616.2
2021-09-22 20:32:06	Check out	0100088596	0213818	J616.2
2020-01-09 10:20:32	Return	0100088610	0213875	I247.55
2021-12-31 20:34:11	Check out	0100088641	0214023	H316
2021-12-23 21:42:46	Check out	0100088641	0214024	H316
2021-12-31 15:51:16	Check out	0100088644	0214034	H316
2021-12-31 15:50:08	Check out	0100088644	0214036	H316
2019-12-13 14:16:35	Return	0100088676	0214165	F270
2019-12-12 10:13:12	Check out	0100088676	0214165	F270
2019-10-25 18:19:24	Return	0100088682	0214188	H019
2019-10-18 18:48:40	Check out	0100088682	0214188	H019
2019-10-18 15:35:32	Return	0100088696	0214245	F830.9
2019-09-29 16:54:57	Check out	0100088696	0214245	F830.9
2019-11-22 18:41:00	Return	0100088760	0224526	I247.7
2019-10-31 18:03:21	Check out	0100088760	0224526	I247.7
2020-01-07 15:53:38	Return	0100088764	0224542	C912.6
2021-12-05 11:54:03	Return	0100088780	0224607	B848.4
2021-11-16 15:08:35	Check out	0100088780	0224607	B848.4
2021-12-29 16:03:06	Return	0100088791	0224658	I246.53
2021-12-01 16:14:46	Check out	0100088791	0224658	I246.53
2020-01-10 10:46:14	Return	0100088793	0224665	I712.65
2021-03-02 14:23:49	Return	0100088810	0224736	I054
2021-01-04 14:59:17	Check out	0100088810	0224736	I054
2020-12-29 10:19:27	Return	0100088810	0224734	I054
2020-12-09 10:06:02	Check out	0100088810	0224734	I054
2019-04-16 16:38:42	Return	0100088836	0224845	I247.57
2019-03-08 15:32:02	Check out	0100088836	0224845	I247.57
2020-01-10 17:14:14	Return	0100089028	0225708	I253.1
2019-11-26 15:48:15	Check out	0100089028	0225708	I253.1
2020-12-15 20:04:27	Return	0100089036	0225739	J228.2
2020-12-11 17:17:37	Return	0100089036	0225742	J228.2
2020-12-05 19:41:06	Check out	0100089036	0225742	J228.2
2020-12-05 19:33:33	Check out	0100089036	0225739	J228.2
2019-12-16 15:58:35	Return	0100089077	0225911	I313.6
2019-11-18 14:04:38	Check out	0100089077	0225911	I313.6
2021-12-28 16:25:16	Return	0100089094	0225982	I206.7
2021-12-16 16:52:06	Check out	0100089094	0225982	I206.7
2019-11-26 15:22:11	Return	0100089122	0226105	I512.45
2019-11-24 12:52:21	Check out	0100089122	0226105	I512.45
2020-01-02 15:47:49	Return	0100089127	0226133	I206.6
2019-12-03 11:27:31	Check out	0100089127	0226133	I206.6
2019-03-26 15:00:28	Return	0100089209	0226478	C913.1
2019-03-06 16:48:28	Check out	0100089209	0226478	C913.1
2020-11-02 11:53:53	Return	0100089243	0634023	B848.4
2020-10-15 15:42:36	Check out	0100089243	0634023	B848.4
2019-04-24 17:58:16	Return	0100089252	0226658	K837.127
2019-04-15 16:54:02	Check out	0100089252	0226658	K837.127
2020-11-11 08:20:02	Return	0100089262	0226699	K825.38=76
2020-10-14 14:04:20	Check out	0100089262	0226699	K825.38=76
2019-12-15 18:13:16	Return	0100089299	0226864	A849
2019-12-14 16:03:41	Check out	0100089299	0226864	A849
2019-04-14 09:58:40	Return	0100089332	0227012	I712.44
2019-03-30 16:13:30	Check out	0100089332	0227012	I712.44
2019-06-06 09:04:19	Return	0100089446	0227497	F831
2019-01-03 10:25:16	Check out	0100089446	0227497	F831
2019-11-11 15:55:42	Return	0100089451	0227514	I247.53
2019-10-22 19:04:49	Check out	0100089451	0227514	I247.53
2019-11-25 16:09:36	Return	0100089593	0228117	I712.78
2019-11-05 17:51:01	Check out	0100089593	0228117	I712.78
2019-11-07 15:46:09	Return	0100089630	0228277	I711.45
2019-10-08 10:50:53	Check out	0100089630	0228277	I711.45
2019-03-14 18:25:47	Return	0100089630	0228278	I711.45
2019-03-05 21:20:45	Return	0100089630	0228275	I711.45
2019-03-05 11:11:55	Check out	0100089630	0228278	I711.45
2020-01-07 10:52:34	Return	0100089710	0228639	G634.41
2019-12-15 16:45:42	Check out	0100089710	0228639	G634.41
2021-12-15 11:28:18	Return	0100089723	0228693	I247.7
2021-12-10 20:11:35	Check out	0100089723	0228693	I247.7
2021-12-09 10:18:46	Return	0100089723	0228691	I247.7
2021-12-06 20:06:25	Return	0100089723	0228693	I247.7
2021-12-06 15:12:41	Check out	0100089723	0228693	I247.7
2021-12-02 18:32:34	Return	0100089723	0228693	I247.7
2021-11-29 21:51:58	Check out	0100089723	0228693	I247.7
2021-11-25 10:29:31	Check out	0100089723	0228691	I247.7
2021-11-14 14:37:57	Return	0100089723	0228691	I247.7
2021-11-13 21:47:53	Check out	0100089723	0228691	I247.7
2021-01-11 10:55:20	Return	0100089723	0228691	I247.7
2020-12-23 15:46:04	Check out	0100089723	0228691	I247.7
2020-12-13 18:05:44	Return	0100089723	0228693	I247.7
2020-11-24 11:05:14	Check out	0100089723	0228693	I247.7
2020-10-27 13:58:19	Return	0100089723	0228693	I247.7
2020-10-14 12:12:17	Extended	0100089723	0228693	I247.7
2020-09-15 18:31:39	Check out	0100089723	0228693	I247.7
2020-01-11 18:32:48	Return	0100089723	0228691	I247.7
2019-11-29 10:51:43	Check out	0100089723	0228691	I247.7
2019-05-23 08:42:16	Return	0100089759	0228848	I247.57
2019-06-12 17:06:31	Return	0100089775	0228929	F11-53
2019-05-18 00:18:56	Extended	0100089775	0228929	F11-53
2019-05-08 21:15:08	Check out	0100089775	0228929	F11-53
2021-09-28 14:15:31	Return	0100089789	0229029	I313.25
2021-07-09 17:08:29	Extended	0100089789	0229029	I313.25
2021-05-26 14:36:57	Check out	0100089789	0229029	I313.25
2021-05-26 14:36:28	Return	0100089789	0229029	I313.25
2021-03-21 21:33:47	Check out	0100089789	0229029	I313.25
2019-03-25 15:50:07	Return	0100089789	0229029	I313.25
2019-03-15 10:22:35	Check out	0100089789	0229029	I313.25
2020-12-10 19:38:33	Return	0100089803	0229089	A762
2020-11-20 16:19:17	Check out	0100089803	0229089	A762
2019-03-21 20:17:14	Return	0100089816	0229149	I267.5
2019-03-15 18:56:03	Check out	0100089816	0229149	I267.5
2020-01-08 15:57:32	Return	0100089818	0229155	I267.1
2021-12-06 19:35:57	Return	0100089820	0229172	I266
2021-11-14 14:39:36	Check out	0100089820	0229172	I266
2021-11-04 15:43:43	Return	0100089820	0229172	I266
2021-10-21 15:49:20	Check out	0100089820	0229172	I266
2021-12-06 19:35:44	Return	0100089821	0229173	I266
2021-11-14 14:39:45	Check out	0100089821	0229173	I266
2021-11-04 15:43:50	Return	0100089821	0229175	I266
2021-10-21 15:49:25	Check out	0100089821	0229175	I266
2020-12-17 15:46:06	Return	0100089825	0229186	I207.22
2020-12-10 15:50:52	Return	0100089825	0229187	I207.22
2020-12-02 16:48:33	Check out	0100089825	0229187	I207.22
2020-12-01 16:07:25	Check out	0100089825	0229186	I207.22
2020-11-08 08:40:45	Return	0100089825	0229186	I207.22
2020-10-25 12:22:42	Check out	0100089825	0229186	I207.22
2019-10-23 15:56:59	Return	0100089825	0229187	I207.22
2019-10-08 10:37:13	Check out	0100089825	0229187	I207.22
2019-09-23 17:26:31	Return	0100089825	0229185	I207.22
2019-09-20 17:30:01	Check out	0100089825	0229185	I207.22
2020-12-14 14:32:53	Return	0100089826	0229190	I207.22
2020-12-10 15:50:55	Return	0100089826	0229188	I207.22
2020-12-02 19:15:15	Check out	0100089826	0229190	I207.22
2020-12-02 16:48:28	Check out	0100089826	0229188	I207.22
2020-11-08 08:40:55	Return	0100089826	0229188	I207.22
2020-10-25 12:22:38	Check out	0100089826	0229188	I207.22
2019-10-23 15:56:55	Return	0100089826	0229189	I207.22
2019-10-08 10:37:04	Check out	0100089826	0229189	I207.22
2021-12-28 10:49:04	Return	0100089844	0229242	I216.2
2021-11-30 10:43:48	Extended	0100089844	0229242	I216.2
2021-11-01 14:27:31	Check out	0100089844	0229242	I216.2
2021-12-28 10:50:31	Return	0100089845	0229244	I216.2
2021-12-09 16:37:53	Check out	0100089845	0229244	I216.2
2021-04-11 11:36:06	Return	0100089877	0229321	I266
2021-03-08 15:41:03	Check out	0100089877	0229321	I266
2020-12-03 08:40:34	Return	0100089894	0229364	I546.072
2020-11-22 20:36:12	Return	0100089894	0229365	I546.072
2020-11-17 18:11:07	Check out	0100089894	0229364	I546.072
2020-11-13 14:48:59	Return	0100089894	0229364	I546.072
2020-10-26 19:12:50	Check out	0100089894	0229365	I546.072
2020-10-20 10:58:31	Check out	0100089894	0229364	I546.072
2019-11-28 10:55:34	Return	0100089894	0229365	I546.072
2019-09-26 20:01:17	Check out	0100089894	0229365	I546.072
2019-03-04 09:51:43	Return	0100089918	0229436	J292.12
2019-01-11 20:59:54	Check out	0100089918	0229436	J292.12
2019-09-16 18:08:20	Return	0100089925	0229457	I378.65
2019-09-09 18:23:03	Check out	0100089925	0229457	I378.65
2021-07-11 17:41:59	Return	0100089962	0229576	H316
2021-07-11 17:41:49	Return	0100089962	0229579	H316
2021-07-11 17:39:23	Return	0100089962	0229578	H316
2021-07-10 22:04:38	Check out	0100089962	0229578	H316
2021-06-25 20:42:59	Check out	0100089962	0229579	H316
2021-06-23 21:42:15	Check out	0100089962	0229576	H316
2020-12-29 16:06:41	Return	0100089962	0229579	H316
2020-12-29 10:47:16	Check out	0100089962	0229579	H316
2021-11-26 10:07:44	Return	0100089994	0229688	H313.1
2021-11-01 17:44:28	Check out	0100089994	0229688	H313.1
2021-11-01 17:43:51	Return	0100089994	0229688	H313.1
2021-09-29 19:35:19	Check out	0100089994	0229688	H313.1
2021-12-31 16:07:50	Return	0100090023	0200566	K953.1
2021-11-02 15:59:04	Check out	0100090023	0200566	K953.1
2019-12-14 18:57:49	Return	0100090023	0200566	K953.1
2019-11-10 19:42:04	Check out	0100090023	0200566	K953.1
2019-07-02 18:33:29	Return	0100090030	0200570	C912.1
2019-06-20 20:55:02	Check out	0100090030	0200570	C912.1
2021-03-02 17:45:01	Return	0100090051	0200398	F03
2020-12-22 17:58:35	Check out	0100090051	0200398	F03
2021-09-22 14:09:53	Return	0100090053	0200408	G724.4
2021-06-04 17:13:56	Check out	0100090053	0200408	G724.4
2021-05-10 20:28:49	Return	0100090101	0200167	H364
2021-03-27 21:03:33	Check out	0100090101	0200167	H364
2021-05-10 20:28:40	Return	0100090102	0200162	H364
2021-03-27 21:03:30	Check out	0100090102	0200162	H364
2020-09-09 17:12:43	Return	0100090117	0200649	C93
2020-08-30 10:50:54	Return	0100090117	0200647	C93
2020-01-09 20:59:51	Check out	0100090117	0200649	C93
2020-01-07 16:40:05	Return	0100090117	0200647	C93
2019-12-18 11:08:38	Check out	0100090117	0200647	C93
2019-11-15 15:33:41	Return	0100090117	0200647	C93
2019-03-19 09:56:02	Return	0100090117	0200649	C93
2019-01-08 16:15:55	Check out	0100090117	0200647	C93
2019-01-08 16:10:30	Return	0100090117	0200647	C93
2019-01-05 10:50:37	Check out	0100090117	0200649	C93
2021-12-07 18:27:27	Return	0100090128	0200141	A752
2021-11-11 21:37:39	Check out	0100090128	0200141	A752
2019-03-21 09:57:47	Return	0100090145	0199912	I247.5
2019-03-11 11:52:32	Extended	0100090145	0199912	I247.5
2019-01-11 14:02:31	Check out	0100090145	0199912	I247.5
2021-12-17 18:20:10	Return	0100090154	0200607	I247.5
2021-12-06 20:35:25	Check out	0100090154	0200607	I247.5
2021-06-06 21:55:01	Return	0100090180	0199799	C819-43
2021-06-05 14:54:03	Check out	0100090180	0199799	C819-43
2020-01-10 10:36:57	Return	0100090180	0199798	C819-43
2019-11-06 09:27:40	Return	0100090185	0200035	I521.45
2019-09-02 16:01:19	Check out	0100090185	0200035	I521.45
2019-04-14 14:59:51	Return	0100090186	0200026	I512.45
2019-03-14 18:47:01	Check out	0100090186	0200026	I512.45
2020-12-25 15:47:05	Return	0100090187	0200015	I561.44
2020-11-15 14:01:49	Check out	0100090187	0200015	I561.44
2019-11-06 09:52:31	Return	0100090187	0200011	I561.44
2019-10-11 14:05:36	Check out	0100090187	0200011	I561.44
2019-05-16 11:19:02	Return	0100090188	0200020	I561.45
2019-04-25 11:25:43	Check out	0100090188	0200020	I561.45
2019-03-14 14:33:36	Return	0100090188	0200020	I561.45
2019-01-08 16:09:18	Extended	0100090188	0200020	I561.45
2019-10-30 17:19:22	Return	0100090194	0200211	F275
2019-10-29 21:01:46	Check out	0100090194	0200211	F275
2019-05-20 15:58:58	Return	0100090240	0200271	H36
2019-04-15 16:25:34	Check out	0100090240	0200271	H36
2019-12-23 15:48:40	Return	0100090336	0201198	C924.02
2019-11-10 18:40:08	Check out	0100090336	0201198	C924.02
2019-07-05 14:40:21	Return	0100090348	0201245	H319.4:F
2019-06-04 16:54:08	Check out	0100090348	0201245	H319.4:F
2019-06-04 16:53:21	Return	0100090348	0201245	H319.4:F
2019-05-11 15:52:31	Check out	0100090348	0201245	H319.4:F
2020-01-06 14:43:23	Return	0100090436	0654049	F830
2019-10-10 15:33:57	Return	0100090445	0201648	F713.81
2019-09-27 19:13:10	Check out	0100090445	0201648	F713.81
2019-05-20 17:08:09	Return	0100090445	0201648	F713.81
2019-04-21 13:03:55	Extended	0100090445	0201648	F713.81
2019-04-15 11:34:12	Return	0100090445	0201645	F713.81
2019-03-12 21:04:32	Check out	0100090445	0201645	F713.81
2019-03-05 15:01:23	Check out	0100090445	0201648	F713.81
2020-12-25 16:14:02	Return	0100090447	0201653	H319.4:I
2020-11-06 11:30:38	Check out	0100090447	0201653	H319.4:I
2020-01-06 17:09:02	Return	0100090471	0201750	F830.91
2019-12-31 20:15:46	Return	0100090553	0202090	D923.95
2019-12-29 14:29:22	Check out	0100090553	0202090	D923.95
2019-10-28 10:17:23	Return	0100090555	0202096	G841.4
2019-10-08 16:14:32	Check out	0100090555	0202096	G841.4
2019-04-16 16:02:24	Return	0100090579	0202193	F832.479
2019-04-10 21:35:15	Check out	0100090579	0202193	F832.479
2019-12-04 09:59:13	Return	0100090621	0202371	F270
2019-11-15 09:03:36	Return	0100090621	0202374	F270
2019-11-02 13:55:49	Check out	0100090621	0202374	F270
2019-11-02 13:55:21	Check out	0100090621	0202371	F270
2019-01-04 14:03:00	Return	0100090696	0202696	TU241.5-64
2019-10-14 17:15:44	Return	0100090720	0202811	F279.712.3
2019-10-18 17:27:46	Return	0100090843	0203521	K825.7=76
2019-09-20 18:04:15	Check out	0100090843	0203521	K825.7=76
2021-11-25 17:43:02	Return	0100090895	0203740	I247.54
2021-11-19 18:11:42	Check out	0100090895	0203740	I247.54
2020-01-09 11:13:57	Return	0100090898	0203755	I25
2021-04-13 16:28:02	Return	0100090917	0203345	D035.1
2021-03-15 19:35:38	Extended	0100090917	0203345	D035.1
2021-01-14 11:50:55	Check out	0100090917	0203345	D035.1
2021-11-15 16:32:53	Return	0100090940	0203447	F276.42
2021-11-15 16:30:36	Check out	0100090940	0203447	F276.42
2020-11-12 08:56:57	Return	0100090998	0203939	V11-49
2020-10-30 17:15:01	Check out	0100090998	0203939	V11-49
2021-10-22 15:18:34	Return	0100091001	0203948	I253.7
2021-10-09 16:13:08	Check out	0100091001	0203948	I253.7
2019-12-24 10:08:24	Return	0100091026	0204051	C913.3
2019-12-20 17:37:11	Check out	0100091026	0204051	C913.3
2020-01-09 09:41:47	Return	0100091172	0204647	F830.91
2019-10-23 18:11:28	Return	0100091190	0204721	F276.3
2019-09-28 21:21:23	Check out	0100091190	0204721	F276.3
2019-09-28 21:20:54	Return	0100091190	0204721	F276.3
2019-09-28 21:19:49	Check out	0100091190	0204721	F276.3
2020-11-30 09:19:34	Return	0100091319	0205257	I247.7
2020-11-24 17:12:44	Check out	0100091319	0205257	I247.7
2020-01-02 19:41:45	Return	0100091343	0205353	G726.9
2020-01-02 16:23:10	Return	0100091343	0205351	G726.9
2019-12-31 14:06:13	Check out	0100091343	0205351	G726.9
2019-12-16 20:55:09	Check out	0100091343	0205353	G726.9
2021-05-18 19:43:06	Return	0100091400	0205570	I253.7
2021-04-16 10:05:16	Extended	0100091400	0205570	I253.7
2021-03-26 18:57:13	Check out	0100091400	0205570	I253.7
2019-12-22 12:18:22	Return	0100091513	0206045	I246.4
2019-11-30 18:38:41	Check out	0100091513	0206045	I246.4
2021-11-15 19:17:24	Return	0100091522	0206091	D771.231_x001D_D676.583.1
2021-10-13 18:07:12	Check out	0100091522	0206091	D771.231_x001D_D676.583.1
2019-10-31 14:39:48	Return	0100091528	0206118	J421
2019-10-22 14:04:40	Check out	0100091528	0206118	J421
2019-07-02 11:29:19	Return	0100091572	0206311	J522
2019-01-09 14:23:11	Check out	0100091572	0206311	J522
2021-01-04 17:23:38	Return	0100091581	0206350	F124.7
2020-12-21 17:56:14	Check out	0100091581	0206350	F124.7
2019-11-14 18:33:47	Return	0100091583	0206359	I253
2019-10-13 11:06:31	Check out	0100091583	0206359	I253
2019-10-28 17:42:59	Return	0100091612	0206478	I217.42
2019-09-26 21:09:03	Check out	0100091612	0206478	I217.42
2021-04-20 14:01:50	Return	0100091749	0207033	F275.2-43
2021-03-27 14:57:29	Check out	0100091749	0207033	F275.2-43
2019-12-31 17:24:54	Return	0100091821	0207343	TS972.19
2020-12-05 14:43:46	Return	0100091913	0207742	B848.4
2020-11-23 10:59:59	Check out	0100091913	0207742	B848.4
2020-09-05 14:22:51	Return	0100092009	0208171	D669.1
2020-01-11 14:59:09	Check out	0100092009	0208171	D669.1
2019-11-25 10:33:14	Return	0100092056	0208408	I267
2019-10-11 19:19:11	Check out	0100092056	0208408	I267
2021-10-25 20:52:54	Return	0100092058	0208413	I561.24_x001D_J238.2(561)
2021-10-19 15:42:45	Check out	0100092058	0208413	I561.24_x001D_J238.2(561)
2020-01-09 09:37:30	Return	0100092072	0208469	C912.1
2019-12-31 15:31:18	Return	0100092102	1016036	F713.80
2019-12-01 16:16:43	Check out	0100092102	1016036	F713.80
2019-10-08 10:59:53	Return	0100092102	1016035	F713.80
2019-09-12 19:42:58	Check out	0100092102	1016035	F713.80
2020-09-24 10:13:35	Return	0100092105	0208608	K872.713
2020-09-16 11:47:03	Check out	0100092105	0208608	K872.713
2021-11-29 17:42:00	Return	0100092141	0208767	I247.57
2021-11-07 21:00:49	Check out	0100092141	0208767	I247.57
2021-05-23 10:37:10	Return	0100092141	0208768	I247.57
2021-04-29 20:18:43	Check out	0100092141	0208768	I247.57
2020-12-11 17:00:38	Return	0100092141	0208767	I247.57
2020-12-02 16:57:41	Check out	0100092141	0208767	I247.57
2021-04-29 21:23:16	Return	0100092143	0208777	I247.57
2021-04-29 20:18:56	Check out	0100092143	0208777	I247.57
2020-12-13 15:55:01	Return	0100092160	0208858	I246.7
2020-12-13 11:01:05	Check out	0100092160	0208858	I246.7
2020-01-06 17:09:27	Return	0100092186	0208969	TS971-49
2019-12-15 10:52:51	Check out	0100092186	0208969	TS971-49
2021-12-20 14:28:29	Check out	0100092391	0209820	I247.57
2021-01-05 15:51:28	Return	0100092391	0209820	I247.57
2020-12-01 17:02:12	Check out	0100092391	0209820	I247.57
2021-12-11 14:27:51	Return	0100092444	0235430	A123
2021-11-18 19:03:48	Check out	0100092444	0235430	A123
2019-06-13 10:15:00	Return	0100092444	0235430	A123
2019-05-13 11:32:50	Check out	0100092444	0235430	A123
2019-04-25 17:52:53	Return	0100092444	0235431	A123
2019-04-24 17:38:43	Return	0100092444	0235430	A123
2019-03-08 17:34:44	Check out	0100092444	0235431	A123
2019-03-08 17:34:23	Check out	0100092444	0235430	A123
2019-05-30 18:03:14	Return	0100092449	0234471	I565.63
2019-05-14 19:28:23	Check out	0100092449	0234471	I565.63
2021-10-14 16:06:49	Return	0100092450	0234472	B84-05
2021-09-18 16:30:25	Check out	0100092450	0234472	B84-05
2019-09-08 14:53:11	Return	0100092450	0234474	B84-05
2019-07-12 17:45:25	Extended	0100092450	0234474	B84-05
2019-06-17 17:19:21	Check out	0100092450	0234474	B84-05
2019-04-23 16:43:54	Return	0100092450	0234474	B84-05
2019-03-27 10:42:09	Return	0100092450	0234472	B84-05
2019-03-13 15:49:15	Check out	0100092450	0234472	B84-05
2019-03-12 20:27:45	Check out	0100092450	0234474	B84-05
2019-09-22 17:23:22	Return	0100092452	0234476	B502.232_x001D_B022
2019-09-17 19:26:56	Check out	0100092452	0234476	B502.232_x001D_B022
2019-06-18 14:54:26	Check out	0100092462	0234493	B516.41
2020-10-11 19:29:51	Return	0100092466	0234500	B848.4
2020-09-25 20:54:12	Check out	0100092466	0234500	B848.4
2019-11-10 11:00:33	Return	0100092467	0235446	TP3_x001D_TP311.138AC
2019-10-30 20:56:23	Check out	0100092467	0235446	TP3_x001D_TP311.138AC
2021-06-20 21:14:29	Return	0100092494	0234540	I561.44
2021-05-26 21:47:44	Check out	0100092494	0234540	I561.44
2020-12-10 10:21:32	Return	0100092494	0234539	I561.44
2020-11-13 14:05:25	Check out	0100092494	0234539	I561.44
2021-10-27 21:45:07	Return	0100092500	0235483	K872_x001D_K872.653
2021-10-27 16:15:23	Check out	0100092500	0235483	K872_x001D_K872.653
2021-11-21 09:10:55	Return	0100092502	0235484	G42
2021-10-18 18:07:29	Extended	0100092502	0235484	G42
2021-09-26 16:34:07	Check out	0100092502	0235484	G42
2021-05-28 21:51:59	Return	0100092502	0235484	G42
2021-04-12 16:10:58	Check out	0100092502	0235484	G42
2020-06-08 17:33:07	Return	0100092502	0235484	G42
2020-01-02 15:18:21	Check out	0100092502	0235484	G42
2021-12-07 18:13:23	Check out	0100092512	0235503	K252.06
2020-11-15 09:57:07	Return	0100092513	0892899	K891-49
2020-10-15 10:58:25	Check out	0100092513	0892899	K891-49
2019-01-11 18:27:45	Return	0100092521	0236525	I561.65
2020-01-02 08:45:18	Return	0100092550	0236564	H019-49
2021-01-10 16:02:42	Return	0100092594	0235639	R212
2020-12-08 11:31:23	Check out	0100092594	0235639	R212
2021-11-29 18:23:36	Return	0100092599	0235654	B848.4
2021-11-16 15:10:18	Check out	0100092599	0235654	B848.4
2019-12-15 17:19:54	Return	0100092607	0235672	H314.3
2019-11-15 18:28:13	Check out	0100092607	0235672	H314.3
2021-11-01 16:20:04	Return	0100092617	0236648	H102
2021-10-19 18:30:17	Check out	0100092617	0236648	H102
2019-10-11 08:52:46	Return	0100092637	0236690	I207.23
2019-09-24 17:45:11	Check out	0100092637	0236690	I207.23
2019-03-28 19:16:02	Return	0100092637	0236690	I207.23
2019-03-04 19:13:20	Check out	0100092637	0236690	I207.23
2020-01-06 16:13:35	Return	0100092640	0236698	B845.1
2019-10-25 18:03:19	Return	0100092640	0236696	B845.1
2019-10-24 19:40:55	Check out	0100092640	0236696	B845.1
2019-04-08 17:09:12	Return	0100092640	0236696	B845.1
2019-03-12 15:31:44	Check out	0100092640	0236696	B845.1
2020-01-10 10:03:19	Return	0100092643	0235746	F830.91
2019-04-03 19:14:35	Return	0100092644	0235748	H019-49
2019-03-08 21:36:58	Check out	0100092644	0235748	H019-49
2020-01-09 11:17:21	Return	0100092657	0235780	G479
2020-01-09 11:14:25	Return	0100092674	0235814	F721.8
2019-03-06 17:48:46	Return	0100092684	0235838	I247.57
2019-03-05 14:49:08	Check out	0100092684	0235838	I247.57
2021-03-18 10:05:16	Return	0100092706	0235874	K209
2021-03-04 10:41:22	Check out	0100092706	0235874	K209
2019-10-19 15:52:40	Return	0100092719	0236859	I207.227.42
2019-09-22 19:56:54	Check out	0100092719	0236859	I207.227.42
2020-01-09 09:24:31	Return	0100092751	0394242	H315
2019-10-14 17:17:56	Return	0100092779	0237006	F426.471
2020-10-29 15:46:00	Return	0100092780	0236010	I267
2020-09-29 15:36:56	Extended	0100092780	0236010	I267
2020-09-05 11:53:29	Check out	0100092780	0236010	I267
2020-01-08 16:59:13	Return	0100092830	0237112	K232.09
2021-11-12 19:32:11	Return	0100092841	0236130	R979.9
2021-11-08 21:39:03	Check out	0100092841	0236130	R979.9
2021-04-14 14:12:27	Return	0100092841	0236130	R979.9
2021-02-26 11:00:02	Check out	0100092841	0236130	R979.9
2020-01-04 10:45:50	Return	0100092867	0234627	TS976.3
2021-11-22 15:41:53	Return	0100092887	0782738	I247.57
2021-11-11 21:26:59	Check out	0100092887	0782738	I247.57
2019-06-05 08:55:28	Return	0100092887	0815801	I247.57
2019-05-19 12:04:10	Check out	0100092887	0815801	I247.57
2019-11-22 17:23:51	Return	0100092900	0236247	R193
2019-11-16 21:51:06	Check out	0100092900	0236247	R193
2020-01-02 09:19:06	Return	0100092906	0236260	TS972.19
2021-03-01 15:25:13	Return	0100092934	0234780	I242.47
2021-01-11 11:32:10	Check out	0100092934	0234780	I242.47
2019-12-15 09:21:10	Return	0100092934	0234782	I242.47
2019-11-22 16:09:38	Extended	0100092934	0234782	I242.47
2019-11-01 21:47:21	Check out	0100092934	0234782	I242.47
2020-12-30 18:29:37	Return	0100092941	0234797	I712.074
2020-11-30 20:18:22	Check out	0100092941	0234797	I712.074
2020-11-19 11:52:42	Return	0100092998	0237139	K825.38_x001D_K825.38=76
2020-10-27 11:21:00	Check out	0100092998	0237139	K825.38_x001D_K825.38=76
2019-09-30 15:52:51	Return	0100093005	0234916	H36
2019-09-09 16:58:19	Check out	0100093005	0234916	H36
2021-06-21 15:43:02	Return	0100093012	0238452	I207
2021-06-08 18:36:26	Extended	0100093012	0238452	I207
2021-05-15 19:43:18	Check out	0100093012	0238452	I207
2019-10-17 15:57:17	Return	0100093019	0237174	I247.57
2019-09-30 21:45:51	Check out	0100093019	0237174	I247.57
2019-05-25 13:57:52	Return	0100093019	0237174	I247.57
2019-05-09 10:20:37	Check out	0100093019	0237174	I247.57
2020-12-22 18:51:15	Return	0100093022	0818869	TS941.11_x001D_TS974.1
2020-10-21 10:43:42	Check out	0100093022	0818869	TS941.11_x001D_TS974.1
2019-06-27 18:30:32	Return	0100093032	0234960	G232.1
2019-01-10 11:01:34	Check out	0100093032	0234960	G232.1
2020-11-23 17:35:52	Return	0100093040	0237215	K827_x001D_K827=72
2020-11-06 21:10:21	Check out	0100093040	0237215	K827_x001D_K827=72
2020-10-30 17:31:17	Return	0100093040	0237214	K827_x001D_K827=72
2020-10-26 21:34:11	Check out	0100093040	0237214	K827_x001D_K827=72
2021-03-01 14:25:12	Return	0100093056	0235018	K825.6
2020-10-26 15:38:40	Check out	0100093056	0235018	K825.6
2019-03-04 10:13:33	Return	0100093058	0235022	I247.57
2019-05-22 17:02:04	Return	0100093077	0626760	H319.4
2021-06-08 14:40:53	Return	0100093113	0237281	R174
2021-05-12 15:48:10	Check out	0100093113	0237281	R174
2021-06-06 10:21:27	Return	0100093117	0235151	H102
2021-05-06 10:41:31	Check out	0100093117	0235151	H102
2019-11-18 21:17:47	Return	0100093155	0393239	J51
2019-11-17 12:50:40	Check out	0100093155	0393239	J51
2019-11-26 18:45:54	Return	0100093179	0648291	I267.1
2019-11-06 16:55:16	Check out	0100093179	0648291	I267.1
2021-03-04 18:31:54	Return	0100093180	0237386	J222.7
2021-01-13 14:54:32	Check out	0100093180	0237386	J222.7
2021-01-13 14:53:29	Return	0100093180	0237386	J222.7
2020-11-16 16:41:57	Check out	0100093180	0237386	J222.7
2019-04-22 10:16:19	Return	0100093200	0235247	K9-49_x001D_K91-49
2019-03-14 20:15:53	Check out	0100093200	0235247	K9-49_x001D_K91-49
2019-04-26 18:25:22	Return	0100093208	0235255	I247.8
2019-04-01 18:18:36	Check out	0100093208	0235255	I247.8
2021-01-12 15:02:21	Return	0100093266	0238635	H319.9
2020-12-09 10:00:09	Check out	0100093266	0238635	H319.9
2019-12-26 19:04:12	Return	0100093283	0235350	I277.8
2019-12-15 11:53:40	Check out	0100093283	0235350	I277.8
2019-12-09 17:14:15	Return	0100093294	0238667	I253.7
2019-11-08 11:44:50	Check out	0100093294	0238667	I253.7
2019-03-13 15:55:26	Return	0100093294	0238668	I253.7
2019-01-13 10:48:35	Check out	0100093294	0238668	I253.7
2020-10-27 21:34:10	Return	0100093314	0238815	Z228.2
2020-10-25 18:36:16	Check out	0100093314	0238815	Z228.2
2019-12-24 18:45:38	Return	0100093345	0237650	I246.5
2019-11-24 10:51:25	Check out	0100093345	0237650	I246.5
2019-06-11 08:50:19	Return	0100093354	0237661	K833.135_x001D_K833.135.3_x001D_F431.366
2019-05-21 11:29:48	Check out	0100093354	0237661	K833.135_x001D_K833.135.3_x001D_F431.366
2019-05-12 16:17:10	Return	0100093393	0238947	I16
2019-04-29 21:21:14	Check out	0100093393	0238947	I16
2021-12-30 16:23:02	Check out	0100093400	0237724	I206.7
2021-12-21 16:38:29	Return	0100093400	0237721	I206.7
2021-12-08 14:05:35	Check out	0100093400	0237721	I206.7
2020-12-28 15:43:03	Return	0100093400	0237724	I206.7
2020-12-06 12:16:32	Check out	0100093400	0237724	I206.7
2019-12-02 16:54:53	Return	0100093400	0237724	I206.7
2019-09-05 18:45:31	Check out	0100093400	0237724	I206.7
2020-12-05 18:13:02	Return	0100093407	0539578	H194.1
2020-11-04 15:40:36	Return	0100093407	0539581	H194.1
2020-10-28 15:58:38	Check out	0100093407	0539578	H194.1
2020-10-15 10:54:32	Extended	0100093407	0539581	H194.1
2020-09-16 16:42:35	Check out	0100093407	0539581	H194.1
2019-11-11 18:13:14	Return	0100093448	0239028	G223
2019-09-27 21:20:11	Check out	0100093448	0239028	G223
2019-12-13 17:24:11	Return	0100093526	0239244	F713.3
2019-09-11 16:26:05	Check out	0100093526	0239244	F713.3
2020-01-04 11:15:41	Return	0100093550	0239319	I210.97
2020-01-04 11:15:35	Return	0100093550	0239320	I210.97
2021-12-19 17:54:52	Return	0100093566	0239357	I561.078
2021-12-13 21:22:04	Check out	0100093566	0239357	I561.078
2020-11-01 12:02:05	Return	0100093566	0239357	I561.078
2020-10-11 09:54:41	Check out	0100093566	0239357	I561.078
2019-11-24 19:45:11	Return	0100093566	0239357	I561.078
2019-10-17 20:48:31	Check out	0100093566	0239357	I561.078
2019-01-09 11:13:10	Return	0100093566	0239357	I561.078
2019-12-24 11:15:05	Return	0100093586	0239409	H195.5
2019-12-23 19:09:44	Return	0100093586	0239407	H195.5
2019-12-08 20:06:10	Return	0100093586	0239408	H195.5
2019-11-08 21:29:56	Check out	0100093586	0239408	H195.5
2019-09-26 20:23:16	Check out	0100093586	0239407	H195.5
2019-09-02 10:23:35	Check out	0100093586	0239409	H195.5
2019-06-16 20:16:17	Return	0100093586	0239409	H195.5
2019-06-02 11:38:35	Check out	0100093586	0239409	H195.5
2019-06-28 10:20:04	Return	0100093629	0239548	B848.4
2019-05-29 19:22:03	Check out	0100093629	0239548	B848.4
2020-11-21 10:58:12	Return	0100093641	0239581	I267
2020-10-24 15:38:35	Check out	0100093641	0239581	I267
2021-01-10 11:02:31	Return	0100093650	0239607	H319.9
2020-11-13 21:52:59	Check out	0100093650	0239607	H319.9
2019-10-23 09:45:57	Return	0100093692	0239732	I16
2019-10-09 16:09:04	Check out	0100093692	0239732	I16
2021-05-31 16:13:15	Return	0100093729	0239855	I512.44
2021-05-21 21:46:24	Return	0100093729	0239856	I512.44
2021-05-20 17:32:29	Return	0100093729	0239857	I512.44
2021-05-11 15:09:34	Check out	0100093729	0239856	I512.44
2021-05-10 16:18:43	Check out	0100093729	0239855	I512.44
2021-05-09 11:37:48	Return	0100093729	0239856	I512.44
2021-05-09 11:37:28	Return	0100093729	0239855	I512.44
2021-04-30 16:01:10	Check out	0100093729	0239855	I512.44
2021-04-30 16:00:37	Check out	0100093729	0239856	I512.44
2021-04-21 10:03:57	Check out	0100093729	0239857	I512.44
2020-12-04 15:44:19	Return	0100093729	0239857	I512.44
2020-11-14 16:54:38	Return	0100093729	0239855	I512.44
2020-11-07 21:57:58	Check out	0100093729	0239855	I512.44
2020-10-26 20:40:40	Check out	0100093729	0239857	I512.44
2019-06-15 09:43:26	Return	0100093729	0239857	I512.44
2019-05-21 17:22:15	Check out	0100093729	0239857	I512.44
2021-05-31 16:13:27	Return	0100093730	0239860	I512.44
2021-05-20 17:32:07	Return	0100093730	0239859	I512.44
2021-05-10 16:18:52	Check out	0100093730	0239860	I512.44
2021-05-09 11:37:54	Return	0100093730	0239858	I512.44
2021-05-09 11:37:38	Return	0100093730	0239860	I512.44
2021-04-30 16:01:16	Check out	0100093730	0239860	I512.44
2021-04-30 16:00:31	Check out	0100093730	0239858	I512.44
2021-04-21 10:04:01	Check out	0100093730	0239859	I512.44
2020-12-04 15:43:53	Return	0100093730	0239859	I512.44
2020-10-26 20:40:35	Check out	0100093730	0239859	I512.44
2020-01-06 15:15:54	Return	0100093774	0239998	I351.25
2019-12-07 21:27:49	Check out	0100093774	0239998	I351.25
2019-04-09 16:00:51	Return	0100093775	0240003	H319.4:I16
2019-03-09 11:34:33	Extended	0100093775	0240003	H319.4:I16
2019-01-04 21:32:37	Check out	0100093775	0240003	H319.4:I16
2020-10-09 11:18:43	Return	0100093776	0240008	H319.4:I
2020-09-11 20:10:13	Check out	0100093776	0240008	H319.4:I
2020-08-25 15:23:06	Return	0100093785	0240043	F713.8
2020-01-08 17:29:35	Return	0100093785	0240044	F713.8
2019-12-21 10:33:40	Check out	0100093785	0240044	F713.8
2019-12-16 15:54:41	Return	0100093785	0240046	F713.8
2019-12-07 18:22:18	Return	0100093785	0240045	F713.8
2019-11-27 18:18:04	Return	0100093785	0240044	F713.8
2019-11-13 19:44:18	Check out	0100093785	0240044	F713.8
2019-11-13 19:43:33	Return	0100093785	0240044	F713.8
2019-11-06 17:21:32	Check out	0100093785	0240046	F713.8
2019-11-06 17:20:59	Return	0100093785	0240046	F713.8
2019-11-06 16:03:59	Check out	0100093785	0240043	F713.8
2019-11-04 17:50:05	Check out	0100093785	0240045	F713.8
2019-11-04 17:49:15	Return	0100093785	0240045	F713.8
2019-10-20 11:53:01	Return	0100093785	0240043	F713.8
2019-10-10 21:25:02	Check out	0100093785	0240043	F713.8
2019-10-08 17:08:16	Check out	0100093785	0240044	F713.8
2019-10-08 16:45:03	Extended	0100093785	0240046	F713.8
2019-10-08 16:44:00	Extended	0100093785	0240045	F713.8
2019-09-25 09:41:57	Return	0100093785	0240043	F713.8
2019-09-08 16:33:35	Check out	0100093785	0240045	F713.8
2019-09-08 16:33:08	Check out	0100093785	0240046	F713.8
2019-09-07 12:39:23	Check out	0100093785	0240043	F713.8
2019-09-03 08:22:10	Return	0100093820	0237832	K877.14
2019-07-14 11:15:08	Check out	0100093820	0237832	K877.14
2021-11-28 17:34:42	Check out	0100093877	0240199	F272.92
2019-11-24 18:38:48	Return	0100093886	0240230	H314_x001D_H146
2019-11-13 10:09:05	Check out	0100093886	0240230	H314_x001D_H146
2020-11-12 17:28:13	Return	0100093908	0240331	I217.22
2020-10-30 10:09:32	Check out	0100093908	0240331	I217.22
2019-10-08 17:37:19	Return	0100093908	0240333	I217.22
2019-09-25 17:10:35	Check out	0100093908	0240333	I217.22
2019-11-29 16:02:46	Return	0100093909	0240336	I217.22
2019-11-19 16:25:02	Check out	0100093909	0240336	I217.22
2019-10-09 16:00:48	Return	0100093909	0240334	I217.22
2019-09-25 17:10:42	Check out	0100093909	0240334	I217.22
2019-12-11 08:59:08	Return	0100093916	0240363	G617
2019-11-14 09:57:44	Check out	0100093916	0240363	G617
2019-12-31 17:24:02	Return	0100093951	0240988	F275
2019-11-28 11:24:39	Check out	0100093951	0240988	F275
2021-03-01 09:24:54	Return	0100093960	0240507	F270
2021-01-08 20:28:32	Check out	0100093960	0240507	F270
2019-03-01 10:19:18	Return	0100093961	0240510	H319.4:I16
2019-01-13 14:39:07	Check out	0100093961	0240510	H319.4:I16
2019-12-07 08:28:10	Return	0100093971	0241015	H195.5
2019-11-08 21:27:53	Check out	0100093971	0241015	H195.5
2019-05-29 08:31:18	Return	0100093977	0241028	B848.4
2019-05-11 15:46:21	Check out	0100093977	0241028	B848.4
2019-07-05 15:54:23	Return	0100093990	0240547	F069.9
2019-05-22 17:29:09	Check out	0100093990	0240547	F069.9
2020-01-10 10:35:09	Return	0100094035	0238069	B848_x001D_B521
2021-11-08 15:26:02	Return	0100094086	0240741	H364.3
2021-10-28 14:21:47	Check out	0100094086	0240741	H364.3
2019-12-05 15:52:12	Return	0100094101	0241225	B821-49
2019-11-29 16:23:08	Check out	0100094101	0241225	B821-49
2020-09-26 12:07:34	Return	0100094119	0487617	H314
2020-09-07 20:01:27	Check out	0100094119	0487617	H314
2019-03-08 18:03:39	Return	0100094119	0487613	H314
2019-01-13 14:37:46	Check out	0100094119	0487613	H314
2021-03-01 08:17:17	Return	0100094131	0240850	I561.44
2020-12-31 18:17:33	Check out	0100094131	0240850	I561.44
2021-09-29 14:10:02	Return	0100094155	0240897	I565.88_x001D_I565.45
2021-09-05 18:36:03	Check out	0100094155	0240897	I565.88_x001D_I565.45
2021-04-30 19:08:07	Return	0100094155	0240899	I565.88_x001D_I565.45
2021-04-17 20:18:23	Check out	0100094155	0240899	I565.88_x001D_I565.45
2020-12-07 15:07:28	Return	0100094155	0240899	I565.88_x001D_I565.45
2020-11-17 18:16:07	Check out	0100094155	0240899	I565.88_x001D_I565.45
2020-11-17 10:06:16	Return	0100094155	0240899	I565.88_x001D_I565.45
2020-11-12 17:24:05	Check out	0100094155	0240899	I565.88_x001D_I565.45
2019-12-16 15:55:26	Return	0100094155	0240900	I565.88_x001D_I565.45
2019-11-21 15:22:11	Return	0100094155	0240897	I565.88_x001D_I565.45
2019-11-11 16:13:10	Check out	0100094155	0240900	I565.88_x001D_I565.45
2019-11-11 16:11:29	Return	0100094155	0240900	I565.88_x001D_I565.45
2019-10-24 19:44:37	Return	0100094155	0240899	I565.88_x001D_I565.45
2019-10-08 15:18:39	Check out	0100094155	0240900	I565.88_x001D_I565.45
2019-10-08 11:38:28	Check out	0100094155	0240897	I565.88_x001D_I565.45
2019-09-30 17:21:09	Check out	0100094155	0240899	I565.88_x001D_I565.45
2019-05-23 08:42:21	Return	0100094155	0240899	I565.88_x001D_I565.45
2019-04-10 19:30:40	Return	0100094155	0240899	I565.88_x001D_I565.45
2019-03-26 20:38:58	Check out	0100094155	0240899	I565.88_x001D_I565.45
2019-01-04 18:28:37	Return	0100094155	0240899	I565.88_x001D_I565.45
2019-01-03 15:14:45	Return	0100094155	0240900	I565.88_x001D_I565.45
2021-09-25 10:50:48	Return	0100094171	0240960	K225.04
2021-09-05 16:58:55	Check out	0100094171	0240960	K225.04
2021-09-25 10:50:55	Return	0100094172	0240961	K225.04
2021-09-05 16:59:03	Check out	0100094172	0240961	K225.04
2020-10-27 15:23:31	Return	0100094214	0238168	K236.07
2019-12-29 13:56:58	Check out	0100094214	0238168	K236.07
2020-11-21 09:32:23	Return	0100094221	0241390	I251
2020-10-09 20:17:19	Check out	0100094221	0241390	I251
2020-01-06 16:33:42	Return	0100094233	0238184	I247.56
2019-11-08 19:56:16	Check out	0100094262	0238225	I611.45
2019-06-05 10:18:11	Return	0100094268	0238233	H319.4
2019-05-09 16:36:05	Check out	0100094268	0238233	H319.4
2020-10-24 17:55:41	Return	0100094321	0241561	B026-49
2020-09-25 20:54:52	Check out	0100094321	0241561	B026-49
2021-01-07 15:20:50	Return	0100094368	0242392	H31_x001D_H319.9
2020-12-16 14:00:10	Check out	0100094368	0242392	H31_x001D_H319.9
2020-01-08 16:58:03	Return	0100094380	0241623	H313.1
2019-03-26 20:22:33	Return	0100094380	0241625	H313.1
2019-03-13 19:26:35	Check out	0100094380	0241625	H313.1
2020-10-30 19:24:11	Return	0100094387	0241640	B821-49
2020-09-30 21:04:02	Check out	0100094387	0241640	B821-49
2019-09-24 15:41:46	Return	0100094407	0351235	K825.38=76
2019-09-18 19:58:24	Check out	0100094407	0351235	K825.38=76
2021-04-28 21:42:46	Return	0100094439	0241699	I561.44
2021-04-11 14:55:07	Check out	0100094439	0241699	I561.44
2021-04-08 09:33:07	Return	0100094439	0241699	I561.44
2021-03-02 11:28:42	Check out	0100094439	0241699	I561.44
2020-12-07 10:09:02	Return	0100094439	0241699	I561.44
2020-11-09 18:36:44	Check out	0100094439	0241699	I561.44
2019-03-13 15:45:44	Return	0100094470	0241758	B825-49
2019-01-08 19:46:31	Check out	0100094470	0241758	B825-49
2019-01-08 19:46:10	Return	0100094470	0241758	B825-49
2021-03-16 10:21:28	Return	0100094472	0241763	J292.24
2020-12-27 16:58:44	Check out	0100094472	0241763	J292.24
2019-11-07 18:23:48	Return	0100094478	0241791	I206.6_x001D_K825.6=73
2019-10-10 11:33:04	Check out	0100094478	0241791	I206.6_x001D_K825.6=73
2020-11-25 15:49:30	Return	0100094512	0243130	I512.44
2020-10-09 18:34:05	Check out	0100094512	0243130	I512.44
2021-06-24 11:43:42	Check out	0100094524	0242581	TP391.41
2021-06-24 11:42:05	Return	0100094524	0242581	TP391.41
2020-07-07 16:43:31	Check out	0100094524	0242581	TP391.41
2019-10-28 21:05:57	Return	0100094572	0242631	I206.6_x001D_K825.6=74
2019-10-14 20:42:21	Check out	0100094572	0242631	I206.6_x001D_K825.6=74
2020-12-02 09:34:33	Return	0100094574	0243179	B846
2020-11-03 10:58:15	Check out	0100094574	0243179	B846
2019-05-21 10:04:28	Return	0100094586	0241944	H313.1
2020-01-08 17:14:38	Return	0100094596	0241960	C52
2019-11-25 18:06:48	Check out	0100094596	0241960	C52
2019-04-20 16:27:04	Return	0100094614	0242007	Z228.4_x001D_B821
2019-04-16 16:28:29	Check out	0100094614	0242007	Z228.4_x001D_B821
2019-11-18 21:53:19	Return	0100094645	0243297	I207.411
2019-11-06 21:50:11	Check out	0100094645	0243297	I207.411
2019-11-06 19:39:54	Return	0100094645	0243297	I207.411
2019-11-01 21:24:33	Check out	0100094645	0243297	I207.411
2019-06-15 18:39:24	Return	0100094657	0242041	TS976.15
2019-05-30 20:46:44	Check out	0100094657	0242041	TS976.15
2019-10-13 13:21:55	Return	0100094666	0242737	I207.224.42
2019-10-09 18:14:28	Check out	0100094666	0242737	I207.224.42
2021-06-26 10:01:51	Return	0100094670	0243335	H315.9
2021-06-05 21:54:52	Check out	0100094670	0243335	H315.9
2019-03-07 10:47:59	Return	0100094670	0657774	H315.9
2019-01-11 21:39:07	Check out	0100094670	0657774	H315.9
2021-03-19 09:08:59	Return	0100094678	0242071	G251
2020-12-10 18:22:27	Check out	0100094678	0242071	G251
2019-11-15 18:06:05	Return	0100094690	0242772	I247.56
2019-10-23 19:05:59	Check out	0100094690	0242772	I247.56
2019-04-16 16:14:08	Return	0100094690	0242773	I247.56
2020-01-07 16:54:38	Return	0100094731	0243475	K928.3
2020-12-30 15:34:02	Return	0100094789	0246443	F231.5
2020-11-22 15:30:57	Check out	0100094789	0246443	F231.5
2020-01-04 11:02:21	Return	0100094806	0246195	H313
2019-10-08 20:33:10	Return	0100094806	0246195	H313
2019-09-08 16:01:15	Check out	0100094806	0246195	H313
2019-11-11 16:13:47	Return	0100094812	0246469	I565.65
2019-09-23 17:24:52	Check out	0100094812	0246469	I565.65
2019-11-17 12:27:11	Return	0100094830	0244114	B848.4-49
2019-11-01 21:17:37	Check out	0100094830	0244114	B848.4-49
2019-12-23 10:40:42	Return	0100094836	0242964	D62
2019-12-15 21:37:00	Check out	0100094836	0242964	D62
2019-11-02 12:30:49	Return	0100094909	0246584	F275
2019-10-29 21:01:39	Check out	0100094909	0246584	F275
2020-11-02 09:08:24	Return	0100094919	0244859	I512.45
2020-10-25 16:20:01	Check out	0100094919	0244859	I512.45
2020-11-17 17:45:50	Return	0100094937	0245464	D996.1
2020-10-15 15:10:12	Extended	0100094937	0245464	D996.1
2020-09-16 18:23:49	Check out	0100094937	0245464	D996.1
2019-11-25 15:10:25	Return	0100094948	0244738	I235
2019-10-18 16:08:36	Check out	0100094948	0244738	I235
2019-11-08 19:29:43	Return	0100095028	0245592	I247.57
2019-10-10 11:27:22	Check out	0100095028	0245592	I247.57
2019-03-04 09:44:59	Return	0100095066	0245772	F715_x001D_K825.38
2019-01-11 21:16:26	Check out	0100095066	0245772	F715_x001D_K825.38
2020-11-25 15:04:02	Return	0100095069	0245419	F632.765.3
2020-10-26 17:52:56	Check out	0100095069	0245419	F632.765.3
2019-09-07 16:43:50	Return	0100095080	0243886	K827.7
2019-07-09 18:00:48	Check out	0100095080	0243886	K827.7
2020-01-10 10:10:53	Return	0100095086	0244947	F275.2
2019-11-19 18:30:17	Return	0100095174	0245702	K411.2_x001D_K411.203
2019-11-01 16:16:22	Check out	0100095174	0245702	K411.2_x001D_K411.203
2019-11-01 16:14:22	Return	0100095174	0245702	K411.2_x001D_K411.203
2019-10-13 20:20:37	Check out	0100095174	0245702	K411.2_x001D_K411.203
2019-03-09 12:13:15	Return	0100095201	0244436	F84
2019-01-11 11:18:58	Check out	0100095201	0244436	F84
2019-05-21 20:05:17	Return	0100095208	0244407	D648_x001D_F713.8
2019-04-25 20:33:42	Check out	0100095208	0244407	D648_x001D_F713.8
2021-06-30 17:41:18	Return	0100095255	0244865	I206.7
2021-06-12 20:52:18	Check out	0100095255	0244865	I206.7
2021-04-14 19:47:20	Return	0100095255	0244865	I206.7
2021-03-16 19:30:10	Check out	0100095255	0244865	I206.7
2019-09-02 09:20:09	Return	0100095255	0244865	I206.7
2019-06-18 11:47:25	Check out	0100095255	0244865	I206.7
2019-12-14 10:39:17	Return	0100095381	0244814	I253.4
2019-12-09 11:26:27	Check out	0100095381	0244814	I253.4
2019-01-03 17:12:50	Return	0100095505	0246118	F274
2020-08-31 17:07:16	Return	0100095513	0245561	I222.3
2020-01-06 16:10:15	Check out	0100095513	0245561	I222.3
2021-12-10 15:44:08	Return	0100095524	0243424	I266
2021-10-25 16:41:21	Check out	0100095524	0243424	I266
2020-11-06 21:30:28	Return	0100095524	0243423	I266
2020-11-04 09:12:13	Check out	0100095524	0243423	I266
2021-11-22 16:58:56	Return	0100095525	0243419	I266
2021-10-27 17:44:53	Check out	0100095525	0243419	I266
2020-01-10 10:24:06	Return	0100095618	0242205	F830_x001D_F830.8
2019-09-26 14:39:07	Return	0100095624	0242197	D923.415
2019-09-07 14:26:41	Check out	0100095624	0242197	D923.415
2019-10-26 15:29:14	Return	0100095641	0244899	F713.50
2019-10-12 10:02:29	Check out	0100095641	0244899	F713.50
2019-07-03 17:42:34	Return	0100095647	0244993	I216.2
2019-06-11 17:27:39	Check out	0100095647	0244993	I216.2
2019-04-02 17:08:54	Return	0100095647	0244993	I216.2
2019-03-29 20:28:28	Check out	0100095647	0244993	I216.2
2021-10-29 15:50:38	Return	0100095684	0243493	I565.44
2021-10-25 16:00:03	Check out	0100095684	0243494	I565.44
2021-10-12 16:38:33	Check out	0100095684	0243493	I565.44
2021-08-31 17:27:28	Check out	0100095684	0243495	I565.44
2020-01-06 15:15:45	Return	0100095684	0243494	I565.44
2019-12-07 21:27:55	Check out	0100095684	0243494	I565.44
2019-10-29 15:31:40	Return	0100095697	0747897	F740.4
2019-10-08 15:25:01	Check out	0100095697	0747897	F740.4
2020-10-10 20:31:51	Return	0100095762	0250341	H319.4
2020-09-30 21:16:57	Check out	0100095762	0250341	H319.4
2021-11-04 15:30:00	Return	0100095764	0870451	G643.6
2021-09-23 10:45:39	Check out	0100095764	0870451	G643.6
2019-04-16 16:02:10	Return	0100095766	0353740	F832.48
2019-04-10 21:35:23	Check out	0100095766	0353740	F832.48
2019-03-04 09:44:30	Return	0100095772	0990763	O151.2
2019-01-12 20:50:38	Extended	0100095772	0990763	O151.2
2019-12-27 09:56:06	Return	0100095819	0678703	H31
2019-12-21 08:39:08	Check out	0100095819	0678703	H31
2019-10-12 16:51:55	Return	0100095905	0680902	F719.9
2019-09-20 16:46:11	Check out	0100095905	0680902	F719.9
2020-01-09 11:15:33	Return	0100095906	0340108	F713.3
2019-01-08 11:04:46	Return	0100095938	0997769	K827=52
2019-06-14 16:21:51	Return	0100095992	0993426	I247.56
2019-05-23 09:51:32	Check out	0100095992	0993426	I247.56
2019-05-17 10:17:05	Return	0100096027	0349735	H319.4
2019-04-17 17:41:30	Check out	0100096027	0349735	H319.4
2019-12-23 18:37:54	Return	0100096055	0308251	I247.7
2019-10-11 21:26:45	Check out	0100096055	0308251	I247.7
2021-09-23 11:05:47	Return	0100096062	0873095	S688.5
2021-03-04 17:44:43	Check out	0100096062	0873095	S688.5
2019-07-12 14:32:32	Return	0100096092	0250887	F275.3
2019-06-25 16:15:40	Check out	0100096092	0250887	F275.3
2020-08-27 18:19:40	Return	0100096137	0270256	F715-49
2020-01-10 15:55:07	Extended	0100096137	0270256	F715-49
2019-12-24 21:58:47	Check out	0100096137	0270256	F715-49
2019-12-18 11:48:47	Return	0100096192	0269111	I235.1
2019-11-24 21:49:31	Check out	0100096192	0269111	I235.1
2019-11-24 21:48:48	Return	0100096192	0269111	I235.1
2019-11-23 14:23:40	Check out	0100096192	0269111	I235.1
2021-06-16 10:03:25	Return	0100096221	0415327	J12-55
2021-05-24 09:50:23	Extended	0100096221	0415327	J12-55
2021-05-07 10:28:19	Check out	0100096221	0415327	J12-55
2019-05-28 17:45:24	Return	0100096304	0230692	I287.45
2021-12-04 11:53:46	Return	0100096331	0281708	I561.84
2021-11-07 10:44:27	Check out	0100096331	0281708	I561.84
2021-10-28 15:46:54	Return	0100096331	0281704	I561.84
2021-10-14 17:20:13	Check out	0100096331	0281704	I561.84
2020-09-08 15:14:37	Return	0100096331	0281708	I561.84
2019-11-30 23:34:23	Extended	0100096331	0281708	I561.84
2019-11-05 20:11:27	Check out	0100096331	0281708	I561.84
2020-01-07 16:42:36	Return	0100096378	0270532	I267
2019-10-10 14:25:51	Return	0100096378	0270533	I267
2019-09-09 10:05:23	Check out	0100096378	0270533	I267
2019-12-29 11:33:06	Return	0100096404	0969757	G892
2019-12-08 21:35:15	Check out	0100096404	0969757	G892
2019-05-06 18:20:17	Return	0100096490	0270571	I287.45
2019-04-22 21:38:23	Check out	0100096490	0270571	I287.45
2019-11-14 14:32:24	Return	0100096498	0432691	K833.126.7
2019-10-26 14:30:46	Check out	0100096498	0432691	K833.126.7
2020-01-07 15:45:53	Return	0100096524	0254821	H313.1
2019-12-25 15:52:45	Return	0100096551	0664602	TU755
2019-11-27 11:26:15	Check out	0100096551	0664602	TU755
2020-01-10 10:05:31	Return	0100096554	0263866	J-55
2019-10-09 20:01:10	Return	0100096558	0257471	I106.4
2019-09-06 16:20:13	Check out	0100096558	0257471	I106.4
2019-12-30 15:57:32	Return	0100096561	0257334	I247.57
2019-12-25 21:03:33	Check out	0100096561	0257334	I247.57
2019-10-30 10:11:14	Return	0100096561	0257333	I247.57
2019-10-21 21:13:03	Return	0100096561	0257331	I247.57
2019-10-21 10:54:20	Check out	0100096561	0257333	I247.57
2019-10-13 11:24:32	Check out	0100096561	0257331	I247.57
2019-05-27 19:26:11	Return	0100096561	0257331	I247.57
2019-05-20 18:05:12	Check out	0100096561	0257331	I247.57
2020-12-08 18:13:22	Return	0100096795	0264278	I253.4
2020-11-20 11:03:25	Check out	0100096795	0264278	I253.4
2019-03-05 21:20:49	Return	0100096807	0301282	F270-49
2020-11-21 12:06:16	Return	0100096881	0551966	K827=52_x001D_K252.066
2020-10-26 18:25:09	Check out	0100096881	0551966	K827=52_x001D_K252.066
2019-11-13 10:10:06	Return	0100096881	0551967	K827=52_x001D_K252.066
2019-10-23 16:13:37	Check out	0100096881	0551967	K827=52_x001D_K252.066
2019-01-07 10:54:27	Return	0100096963	0284278	F126.1
2019-12-03 17:06:50	Return	0100097003	0417266	G21
2019-11-06 14:16:46	Check out	0100097003	0417266	G21
2019-12-02 15:50:21	Return	0100097061	0277869	F713.8-09
2019-11-28 10:30:39	Return	0100097061	0262284	F713.8-09
2019-11-28 10:30:34	Return	0100097061	0262283	F713.8-09
2019-11-10 17:34:19	Check out	0100097061	0277869	F713.8-09
2019-10-30 10:49:11	Check out	0100097061	0262284	F713.8-09
2019-10-30 10:48:53	Check out	0100097061	0262283	F713.8-09
2020-01-09 11:30:02	Return	0100097075	0648268	TU857
2019-10-16 10:10:08	Return	0100097087	0298699	C93-092
2019-10-13 18:57:07	Check out	0100097087	0298699	C93-092
2021-05-26 10:03:13	Return	0100097150	0824195	G775-53_x001D_G206.2-53
2021-04-30 10:44:36	Extended	0100097150	0824195	G775-53_x001D_G206.2-53
2021-04-02 18:00:52	Check out	0100097150	0824195	G775-53_x001D_G206.2-53
2019-12-12 17:44:14	Return	0100097170	0821419	D9
2019-11-06 10:20:28	Extended	0100097170	0821419	D9
2019-09-10 14:13:41	Check out	0100097170	0821419	D9
2019-11-12 14:41:00	Return	0100097194	0271335	I253.2
2019-10-27 14:49:02	Check out	0100097194	0271335	I253.2
2019-06-13 21:06:46	Return	0100097194	0271334	I253.2
2019-04-13 16:26:04	Check out	0100097194	0271334	I253.2
2020-10-28 15:46:08	Return	0100097211	0322858	I217.2
2020-09-17 16:07:17	Check out	0100097211	0322858	I217.2
2019-10-30 14:12:10	Return	0100097245	0246876	H315.9
2019-09-11 18:28:24	Check out	0100097245	0246876	H315.9
2020-01-09 10:21:19	Return	0100097259	0254439	H019-49
2021-11-25 10:43:12	Return	0100097266	0969276	I712.45
2020-01-02 16:22:30	Return	0100097285	0285535	I247.56
2019-11-12 21:14:20	Return	0100097300	0570644	H315.9
2019-10-13 12:53:06	Check out	0100097300	0570644	H315.9
2019-10-13 12:52:07	Return	0100097300	0570644	H315.9
2019-09-06 14:27:50	Check out	0100097300	0570644	H315.9
2020-12-15 21:28:22	Return	0100097312	0908886	G645.5
2020-12-12 21:53:01	Check out	0100097312	0908886	G645.5
2019-11-02 14:03:24	Return	0100097312	0394278	G645.5
2019-10-27 18:11:42	Check out	0100097312	0394278	G645.5
2019-10-27 13:33:02	Return	0100097312	0908886	G645.5
2019-09-23 18:19:12	Check out	0100097312	0908886	G645.5
2019-07-14 11:34:27	Return	0100097312	0908886	G645.5
2019-05-21 19:13:07	Check out	0100097312	0908886	G645.5
2019-04-28 10:13:50	Return	0100097312	0908886	G645.5
2019-04-12 17:41:09	Check out	0100097312	0908886	G645.5
[truncated: 116,160 more rows]
