# Supplementary material for: Empirical study of college students’ extracurricular reading preference by functional data analysis of the library book borrowing behavior
Source: PLoS One. 2024 Jan 26;19(1):e0297357. doi: 10.1371/journal.pone.0297357 (PMC10817177; doi:10.1371/journal.pone.0297357)
Supplement: S1 File — (ZIP) [file pone.0297357.s001.zip › Statistics.xlsx]

## Sheet: 5-home and abroad
	borrow times of home books	borrow times of abroad books	subtotal
A	989	202	1191
B	4853	1705	6558
C	3153	312	3465
D	1704	232	1936
E	667	260	927
F	9074	1728	10802
G	6689	4099	10788
H	3300	1483	4783
I	5257	3222	8479
J	2402	1351	3753
K	3330	2314	5644
N	650	898	1548
O	3172	948	4120
P	871	557	1428
Q	2055	839	2894
R	6217	2925	9142
S	582	174	756
T	13990	8574	22564
U	2653	981	3634
V	1012	286	1298
X	3151	995	4146
Z	5978	2325	8303
	81749	36410	118159

## Sheet: 4-book keeping duration
	summation of book keeping duration (day)
A	121739
B	79358.1
C	105158
D	56514.2
E	79826.2
F	202728
G	134408
H	177728
I	144458
J	119432
K	61397.3
N	116469
O	166239
P	122662
Q	174250
R	111671
S	58960.4
T	212003
U	86027.8
V	63658.7
X	107679
Z	137635

## Sheet: 3-borrowing times
	borrowing times
A	1191
B	6558
C	3465
D	1936
E	927
F	10802
G	10788
H	4783
I	8479
J	3753
K	5644
N	1548
O	4120
P	1428
Q	2894
R	9142
S	756
T	22564
U	3634
V	1298
X	4146
Z	8303

## Sheet: 2-amount
	amount of book borrowing
A	691
B	6558
C	3465
D	1936
E	327
F	10802
G	3788
H	14783
I	58479
J	3753
K	5644
N	48
O	1428
P	120
Q	94
R	1214
S	56
TB	201
TH	2
TK	8
TM	9
TN	90
TP	3158
TQ	18
TS	619
TU	477
U	34
V	8
X	46
Z	303

## Sheet: 1-reader's academy and gender
	Female	Male
Finance & Accounting	13036	3677
Art & Design	5490	4869
Management	4837	7565
Economy & Marketing	7174	13926
General Chinese Literature	9431	8364
Medicine & Health	3826	3675
Information Technology	5792	14182
Foreign Languages & Literature	9236	3079
	58822	59337
